# Supplementary material for: Measurement and determinants of multidimensional urban poverty: Evidence from Shandong Province, China
Source: PLoS One. 2024 May 17;19(5):e0300263. doi: 10.1371/journal.pone.0300263 (PMC11101045; doi:10.1371/journal.pone.0300263)
Supplement: S1 Dataset — (XLSX) [file pone.0300263.s001.xlsx]

## Sheet: Household Data
FID	Household income (CNY)	Household income per capita (CNY)	Household size	Cooking fuel	Drinking water	Homeownership	Housing area (sq m)	Housing area per capita (sq m)	Car ownership	TV ownership	School attendance
370001	8900	8900	1	Gas/Liquid/Natural gas	Well/Spring water	Property right solely owned by the family	300	300	No	Yes	Attending school
370003	10000	2500	4	Coal	Well/Spring water	Property right solely owned by the family	160	40	No	Yes	Attending school
370004	2060	2060	1	Coal	Tap water	Property right solely owned by the family	100	100	No	Yes	Attending school
370005	64477.5	32238.8	2	Gas/Liquid/Natural gas	Mineral/Purified/Filtered water	Property right solely owned by the family	200	100	No	Yes	Attending school
370006	72000	14400	5	Gas/Liquid/Natural gas	Tap water	Property right solely owned by the family	500	100	Yes	Yes	Attending school
370007	15960.9	5320.3	3	Coal	Tap water	Property right solely owned by the family	200	66.6667	Yes	Yes	Attending school
370008	5000	2500	2	Coal	Mineral/Purified/Filtered water	Property right solely owned by the family	260	130	No	Yes	Attending school
370009	14467.5	7233.75	2	Gas/Liquid/Natural gas	Well/Spring water	Property right solely owned by the family	160	80	Yes	Yes	Attending school
370010	2160	2160	1	Gas/Liquid/Natural gas	Well/Spring water	Property right solely owned by the family	370	370	No	Yes	Attending school
370012	18930.6	4732.65	4	Electricity	Tap water	Property right solely owned by the family	160	40	No	Yes	Attending school
370013	6000	2000	3	Firewood/Straw	Well/Spring water	Property right solely owned by the family	210	70	No	Yes	Attending school
370014	10400	3466.67	3	Firewood/Straw	Well/Spring water	Property right solely owned by the family	200	66.6667	No	Yes	Attending school
370015	38900	12966.7	3	Gas/Liquid/Natural gas	Mineral/Purified/Filtered water	Property right solely owned by the family	200	66.6667	No	Yes	Attending school
370016	23000	5750	4	Gas/Liquid/Natural gas	Well/Spring water	Other	230	57.5	No	Yes	Attending school
370017	52000	10400	5	Gas/Liquid/Natural gas	Tap water	Property right solely owned by the family	115	23	Yes	Yes	Attending school
370019	17800	5933.33	3	Gas/Liquid/Natural gas	Tap water	Property right solely owned by the family	115	38.3333	No	Yes	Attending school
370020	43000	14333.3	3	Gas/Liquid/Natural gas	Tap water	Property right solely owned by the family	115	38.3333	No	Yes	Attending school
370022	7300	2433.33	3	Coal	Well/Spring water	Property right solely owned by the family	115	38.3333	No	Yes	Attending school
370023	23000	5750	4	Gas/Liquid/Natural gas	Tap water	Property right solely owned by the family	96	24	No	Yes	Attending school
370024	15000	5000	3	Gas/Liquid/Natural gas	Tap water	Property right solely owned by the family	120	40	No	Yes	Attending school
370026	20000	5000	4	Gas/Liquid/Natural gas	Tap water	Property right solely owned by the family	115	28.75	No	Yes	Attending school
370027			3	Gas/Liquid/Natural gas	Tap water	Property right solely owned by the family	115	38.3333	No	Yes	Attending school
370029	86700	28900	3	Gas/Liquid/Natural gas	Tap water	Property right solely owned by the family	160	53.3333	Yes	Yes	Attending school
370031	16500	5500	3	Gas/Liquid/Natural gas	Tap water	Property right solely owned by the family	142	47.3333	Yes	No	Attending school
370034	19000	2714.29	7	Gas/Liquid/Natural gas	Tap water	Property right solely owned by the family	230	32.8571	Yes	Yes	Attending school
370035	13874	4624.67	3	Gas/Liquid/Natural gas	Tap water	Property right solely owned by the family	285	95	Yes	Yes	Attending school
370036	53320	26660	2	Gas/Liquid/Natural gas	Tap water	Property right solely owned by the family	200	100	Yes	Yes	Attending school
370037	84140	14023.3	6	Electricity	Tap water	Property right solely owned by the family	150	25	Yes	Yes	Attending school
370038	18500	6166.67	3	Gas/Liquid/Natural gas	Well/Spring water	Property right solely owned by the family	110	36.6667	Yes	Yes	Attending school
370039	20300	10150	2	Firewood/Straw	Tap water	Property right solely owned by the family			No	Yes	Attending school
370040	15467.5	5155.83	3	Gas/Liquid/Natural gas	Tap water	Property right solely owned by the family	60	20	Yes	Yes	Attending school
370041			1	Firewood/Straw	Tap water	Property right solely owned by the family			No	No	Attending school
370042	1500	1500	1	Firewood/Straw	Well/Spring water	Property right solely owned by the family	160	160	No	Yes	Attending school
370043	17900	5966.67	3	Gas/Liquid/Natural gas	Tap water	Provided by parents/children	170	56.6667	Yes	Yes	Attending school
370046	44500	14833.3	3	Electricity	Tap water	Property right solely owned by the family	200	66.6667	Yes	Yes	Attending school
370047	7000	1400	5	Gas/Liquid/Natural gas	Tap water	Property right solely owned by the family			Yes	Yes	Attending school
370048	4935	1645	3	Electricity	Tap water	Property right solely owned by the family	200	66.6667	No	Yes	Attending school
370049	38000	12666.7	3	Gas/Liquid/Natural gas	Tap water	Property right solely owned by the family	374	124.667	Yes	Yes	Attending school
370050	6487	3243.5	2	Firewood/Straw	Well/Spring water	Property right solely owned by the family	70	35	No	Yes	Attending school
370051	6805	3402.5	2	Firewood/Straw	Well/Spring water	Other	990	495	No	Yes	Attending school
370052	12388.3	6194.16	2	Firewood/Straw	Tap water	Property right solely owned by the family	195	97.5	Yes	Yes	Attending school
370053			3	Gas/Liquid/Natural gas	Tap water	Property right solely owned by the family	198	66	No	Yes	Attending school
370054	15248	7624	2	Firewood/Straw	Tap water	Property right solely owned by the family	70	35	No	Yes	Attending school
370056			2	Gas/Liquid/Natural gas	Tap water	Property right solely owned by the family	200	100	Yes	Yes	Attending school
370114	835	835	1	Firewood/Straw	Tap water	Provided by parents/children			No	Yes	Attending school
370115	85091	10636.4	8	Gas/Liquid/Natural gas	Tap water	Property right solely owned by the family	100	12.5	No	Yes	Attending school
370116	55000	18333.3	3	Gas/Liquid/Natural gas	Tap water	Property right solely owned by the family	112	37.3333	No	Yes	Attending school
370117	710	355	2	Firewood/Straw	Tap water	Property right solely owned by the family	38	19	No	Yes	Attending school
370118	15992.5	3998.12	4	Gas/Liquid/Natural gas	Tap water	Property right solely owned by the family	120	30	No	Yes	Attending school
370119	14093.5	4697.83	3	Firewood/Straw	Tap water	Property right solely owned by the family	80	26.6667	No	Yes	Attending school
370120	28800	9600	3	Gas/Liquid/Natural gas	Tap water	Property right solely owned by the family	90	30	Yes	Yes	Attending school
370121	13194	6597	2	Firewood/Straw	Tap water	Property right solely owned by the family	78	39	No	Yes	Attending school
370122	25485	8495	3	Gas/Liquid/Natural gas	Tap water	Property right solely owned by the family	200	66.6667	Yes	Yes	Attending school
370123			2	Gas/Liquid/Natural gas	Tap water	Property right solely owned by the family	60	30	No	Yes	Attending school
370124	32584.5	8146.12	4	Gas/Liquid/Natural gas	Tap water	Property right solely owned by the family	92	23	No	Yes	Attending school
370125	57985	11597	5	Gas/Liquid/Natural gas	Tap water	Property right solely owned by the family	100	20	No	Yes	Attending school
370126	834	417	2	Firewood/Straw	Tap water	Property right solely owned by the family	60	30	No	Yes	Attending school
370127	7237.75	3618.88	2	Gas/Liquid/Natural gas	Tap water	Property right solely owned by the family	55	27.5	No	Yes	Attending school
370128	18853.5	6284.5	3	Gas/Liquid/Natural gas	Tap water	Property right solely owned by the family	80	26.6667	No	Yes	Attending school
370129			2	Electricity	Tap water	Property right solely owned by the family	70	35	No	Yes	Dropout
370130	100000	25000	4	Gas/Liquid/Natural gas	Tap water	Property right solely owned by the family	200	50	No	Yes	Attending school
370131	16091	5363.67	3	Firewood/Straw	Tap water	Property right solely owned by the family	86	28.6667	No	Yes	Attending school
370132	30178	6035.6	5	Gas/Liquid/Natural gas	Tap water	Property right solely owned by the family	200	40	No	Yes	Attending school
370133	16078.5	8039.25	2	Gas/Liquid/Natural gas	Tap water	Property right solely owned by the family	110	55	No	Yes	Attending school
370134	31788	15894	2	Gas/Liquid/Natural gas	Tap water	Property right solely owned by the family	220	110	Yes	Yes	Attending school
370135	15374	7687	2	Gas/Liquid/Natural gas	Tap water	Property right solely owned by the family	120	60	No	Yes	Attending school
370136	153452	38363.1	4	Electricity	Tap water	Property right solely owned by the family			Yes	Yes	Attending school
370137	21058.5	10529.2	2	Gas/Liquid/Natural gas	Tap water	Property right solely owned by the family	30	15	No	Yes	Attending school
370138	14985	3746.25	4	Gas/Liquid/Natural gas	Tap water	Property right solely owned by the family			Yes	Yes	Attending school
370139	10295.5	5147.75	2	Gas/Liquid/Natural gas	Tap water	Property right solely owned by the family	25	12.5	No	Yes	Attending school
370140	12773	4257.67	3	Gas/Liquid/Natural gas	Tap water	Property right solely owned by the family	95	31.6667	Yes	Yes	Attending school
370169	28258.5	7064.62	4	Coal	Tap water	Property right solely owned by the family	260	65	No	Yes	Attending school
370170	33210	5535	6	Coal	Tap water	Property right solely owned by the family	80	13.3333	No	Yes	Attending school
370171	14421.5	4807.17	3	Coal	Tap water	Property right solely owned by the family	150	50	No	Yes	Attending school
370172	12790	4263.33	3	Coal	Tap water	Property right solely owned by the family	30	10	No	Yes	Attending school
370173	10756.5	5378.25	2	Coal	Tap water	Property right solely owned by the family	400	200	No	Yes	Attending school
370174	6537	3268.5	2	Firewood/Straw	Tap water	Other	40	20	No	Yes	Attending school
370175			1	Gas/Liquid/Natural gas	Tap water	Property right solely owned by the family	280	280	No	Yes	Attending school
370176	26370	6592.5	4	Coal	Tap water	Property right solely owned by the family	98	24.5	No	Yes	Attending school
370177	86235.5	21558.9	4	Gas/Liquid/Natural gas	Tap water	Property right solely owned by the family	300	75	Yes	Yes	Attending school
370178			2	Coal	Tap water	Property right solely owned by the family	50	25	No	Yes	Attending school
370179	46526.8	15508.9	3	Coal	Tap water	Property right solely owned by the family	200	66.6667	No	Yes	Attending school
370180			2	Coal	Tap water	Property right solely owned by the family	150	75	No	Yes	Attending school
370181	24499	8166.33	3	Coal	Tap water	Provided by parents/children	150	50	No	Yes	Attending school
370182	16573.5	3314.7	5	Coal	Tap water	Property right solely owned by the family	150	30	No	Yes	Attending school
370183	34894.5	8723.62	4	Coal	Tap water	Provided by parents/children	200	50	No	Yes	Attending school
370184	22090	5522.5	4	Coal	Tap water	Property right solely owned by the family	200	50	No	Yes	Attending school
370185	42802.5	21401.2	2	Gas/Liquid/Natural gas	Tap water	Property right solely owned by the family	30	15	No	Yes	Attending school
370186			1	Coal	Tap water	Property right solely owned by the family	50	50	No	No	Attending school
370187	13742	3435.5	4	Coal	Tap water	Property right solely owned by the family	200	50	No	Yes	Attending school
370188	27210	6802.5	4	Coal	Tap water	Property right solely owned by the family	200	50	No	Yes	Attending school
370189	35663	11887.7	3	Coal	Tap water	Property right solely owned by the family	100	33.3333	No	Yes	Attending school
370190	1374	458	3	Coal	Tap water	Property right solely owned by the family	60	20	No	Yes	Attending school
370191	29803.5	7450.88	4	Coal	Tap water	Property right solely owned by the family	200	50	No	Yes	Attending school
370192	11155.5	3718.5	3	Coal	Tap water	Property right solely owned by the family	150	50	No	Yes	Attending school
370193	45517	15172.3	3	Coal	Tap water	Property right solely owned by the family	200	66.6667	No	Yes	Attending school
370194	6532	3266	2	Coal	Tap water	Borrowed from friends or relatives	120	60	No	Yes	Attending school
370195	10367	2591.75	4	Coal	Tap water	Property right solely owned by the family	150	37.5	No	Yes	Attending school
370196	84000	42000	2	Gas/Liquid/Natural gas	Tap water	Property right solely owned by the family	200	100	No	Yes	Attending school
370309			3	Firewood/Straw	Well/Spring water	Property right solely owned by the family	65	21.6667	Yes	Yes	Attending school
370310	20000	6666.67	3	Firewood/Straw	Well/Spring water	Property right solely owned by the family	65	21.6667	Yes	Yes	Attending school
370311	23074	7691.33	3	Gas/Liquid/Natural gas	Well/Spring water	Property right solely owned by the family	65	21.6667	Yes	Yes	Attending school
370312	18000	4500	4	Gas/Liquid/Natural gas	Well/Spring water	Property right solely owned by the family	65	16.25	No	Yes	Attending school
370313	1600	1600	1	Firewood/Straw	Well/Spring water	Property right solely owned by the family	45	45	No	No	Attending school
370314	8000	4000	2	Firewood/Straw	Well/Spring water	Property right solely owned by the family	65	32.5	Yes	Yes	Attending school
370315			2	Firewood/Straw	Well/Spring water	Property right solely owned by the family	65	32.5	Yes	Yes	Attending school
370316	45600	22800	2	Gas/Liquid/Natural gas	Well/Spring water	Property right solely owned by the family	60	30	No	Yes	Attending school
370317	4576.75	915.35	5	Firewood/Straw	Well/Spring water	Property right solely owned by the family	60	12	No	Yes	Attending school
370318	8000	2666.67	3	Firewood/Straw	Well/Spring water	Property right solely owned by the family	65	21.6667	No	Yes	Attending school
370319	10000	5000	2	Firewood/Straw	Well/Spring water	Property right solely owned by the family	60	30	Yes	Yes	Attending school
370320	3000	1500	2	Firewood/Straw	Well/Spring water	Property right solely owned by the family	45	22.5	No	Yes	Attending school
370321	21000	7000	3	Gas/Liquid/Natural gas	Well/Spring water	Property right solely owned by the family	175	58.3333	Yes	Yes	Attending school
370322	69000	23000	3	Gas/Liquid/Natural gas	Well/Spring water	Property right solely owned by the family	60	20	Yes	Yes	Attending school
370324	29000	9666.67	3	Gas/Liquid/Natural gas	Well/Spring water	Property right solely owned by the family	80	26.6667	No	Yes	Attending school
370325			3	Gas/Liquid/Natural gas	Well/Spring water	Property right solely owned by the family	65	21.6667	Yes	Yes	Attending school
370326	12000	4000	3	Gas/Liquid/Natural gas	Well/Spring water	Property right solely owned by the family	65	21.6667	Yes	Yes	Attending school
370327	53000	17666.7	3	Gas/Liquid/Natural gas	Well/Spring water	Property right solely owned by the family	60	20	Yes	Yes	Attending school
370328	6000	3000	2	Firewood/Straw	Well/Spring water	Property right solely owned by the family	60	30	No	Yes	Attending school
370329	4750	2375	2	Firewood/Straw	Well/Spring water	Property right solely owned by the family	60	30	No	Yes	Attending school
370330	80000	26666.7	3	Gas/Liquid/Natural gas	Well/Spring water	Property right solely owned by the family	60	20	Yes	Yes	Attending school
370331	8100	2700	3	Gas/Liquid/Natural gas	River/Lake water	Property right solely owned by the family	60	20	Yes	Yes	Attending school
370332	3000	1500	2	Firewood/Straw	River/Lake water	Property right solely owned by the family	60	30	Yes	Yes	Attending school
370333	100000	33333.3	3	Gas/Liquid/Natural gas	River/Lake water	Property right solely owned by the family	100	33.3333	Yes	Yes	Attending school
370334	33000	11000	3	Firewood/Straw	Well/Spring water	Property right solely owned by the family	60	20	Yes	Yes	Attending school
370335	100000	25000	4	Gas/Liquid/Natural gas	River/Lake water	Property right solely owned by the family	200	50	Yes	Yes	Attending school
370336	50000	12500	4	Gas/Liquid/Natural gas	Well/Spring water	Property right solely owned by the family	90	22.5	Yes	Yes	Attending school
370422	7000	3500	2	Electricity	Well/Spring water	Property right solely owned by the family	78	39	Yes	Yes	Attending school
370423			4	Electricity	Well/Spring water	Property right solely owned by the family	200	50	No	Yes	Attending school
370425	57271.5	19090.5	3	Electricity	Well/Spring water	Property right solely owned by the family	150	50	Yes	Yes	Attending school
370426	9920	3306.67	3	Firewood/Straw	Well/Spring water	Property right solely owned by the family	100	33.3333	No	Yes	Attending school
370427	2771	1385.5	2	Firewood/Straw	Well/Spring water	Provided by parents/children	100	50	No	Yes	Attending school
370428	720751	180188	4	Electricity	Mineral/Purified/Filtered water	Property right solely owned by the family	200	50	Yes	Yes	Attending school
370429	37177.5	12392.5	3	Gas/Liquid/Natural gas	Well/Spring water	Property right solely owned by the family	196	65.3333	Yes	Yes	Attending school
370430	28489.5	7122.38	4	Firewood/Straw	Well/Spring water	Property right solely owned by the family	100	25	No	Yes	Attending school
370431			3	Gas/Liquid/Natural gas	Well/Spring water	Provided by parents/children	176	58.6667	Yes	Yes	Attending school
370432	31000	10333.3	3	Gas/Liquid/Natural gas	Well/Spring water	Property right solely owned by the family			No	Yes	Attending school
370433	6572	3286	2	Firewood/Straw	Well/Spring water	Property right solely owned by the family	25	12.5	No	Yes	Attending school
370434	14839	4946.33	3	Gas/Liquid/Natural gas	Well/Spring water	Property right solely owned by the family	80	26.6667	No	Yes	Attending school
370435			2	Firewood/Straw	Well/Spring water	Provided by parents/children	60	30	Yes	Yes	Attending school
370436	9276.5	4638.25	2	Firewood/Straw	Well/Spring water	Property right solely owned by the family	55	27.5	No	Yes	Attending school
370439	16926.5	3385.3	5	Firewood/Straw	Well/Spring water	Property right solely owned by the family	100	20	No	Yes	Attending school
370440	31000	7750	4	Electricity	Well/Spring water	Property right solely owned by the family	110	27.5	No	Yes	Attending school
370441	11351.5	3783.83	3	Firewood/Straw	Well/Spring water	Property right solely owned by the family	168	56	No	Yes	Attending school
370442	10755.5	2688.88	4	Firewood/Straw	Well/Spring water	Property right solely owned by the family	200	50	No	Yes	Attending school
370443			1	Firewood/Straw	Well/Spring water	Property right solely owned by the family	200	200	Yes	Yes	Attending school
370444	14191.3	7095.67	2	Firewood/Straw	Well/Spring water	Property right solely owned by the family	100	50	No	Yes	Attending school
370445	35000	17500	2	Coal	Well/Spring water	Provided by parents/children	70	35	No	Yes	Attending school
370446	13520	4506.67	3	Firewood/Straw	Well/Spring water	Property right solely owned by the family	100	33.3333	No	Yes	Attending school
370447	6389	3194.5	2	Firewood/Straw	Well/Spring water	Property right solely owned by the family	50	25	No	Yes	Attending school
370448	14712.5	14712.5	1	Firewood/Straw	Well/Spring water	Property right solely owned by the family	100	100	No	Yes	Attending school
370477	30000	7500	4	Electricity	Tap water	Property right solely owned by the family	189	47.25	Yes	Yes	Attending school
370478	31800	10600	3	Firewood/Straw	Tap water	Property right solely owned by the family	100	33.3333	No	Yes	Attending school
370479			3	Electricity	Tap water	Property right solely owned by the family	260	86.6667	No	Yes	Attending school
370480	10300	3433.33	3	Firewood/Straw	Tap water	Property right solely owned by the family	206	68.6667	No	Yes	Attending school
370481	30000	10000	3	Gas/Liquid/Natural gas	Tap water	Property right solely owned by the family	160	53.3333	No	Yes	Attending school
370482	29000	9666.67	3	Gas/Liquid/Natural gas	Tap water	Property right solely owned by the family	250	83.3333	No	Yes	Attending school
370483	55000	13750	4	Gas/Liquid/Natural gas	Tap water	Property right solely owned by the family	127	31.75	Yes	Yes	Attending school
370485	44000	14666.7	3	Gas/Liquid/Natural gas	Tap water	Property right solely owned by the family	125	41.6667	Yes	Yes	Attending school
370487	29400	9800	3	Gas/Liquid/Natural gas	Tap water	Property right solely owned by the family	120	40	No	Yes	Attending school
370488	30000	10000	3	Gas/Liquid/Natural gas	Tap water	Property right solely owned by the family	112	37.3333	Yes	Yes	Attending school
370489	40000	20000	2	Gas/Liquid/Natural gas	Tap water	Property right solely owned by the family	112	56	No	Yes	Attending school
370490			4	Electricity	Tap water	Property right solely owned by the family	130	32.5	Yes	Yes	Attending school
370491	58500	19500	3	Gas/Liquid/Natural gas	Well/Spring water	Property right solely owned by the family	130	43.3333	No	Yes	Attending school
370493	12000	6000	2	Firewood/Straw	Tap water	Property right solely owned by the family	130	65	No	Yes	Attending school
370494			2	Firewood/Straw	Tap water	Property right solely owned by the family	70	35	No	Yes	Attending school
370495	18000	6000	3	Gas/Liquid/Natural gas	Tap water	Property right solely owned by the family	150	50	No	Yes	Attending school
370496	12000	3000	4	Firewood/Straw	Tap water	Property right solely owned by the family	200	50	No	Yes	Attending school
370497	68160	11360	6	Gas/Liquid/Natural gas	Tap water	Property right solely owned by the family	260	43.3333	Yes	Yes	Attending school
370498	20005	5001.25	4	Gas/Liquid/Natural gas	Tap water	Property right solely owned by the family	400	100	No	Yes	Attending school
370499	14674	7337	2	Gas/Liquid/Natural gas	Tap water	Property right solely owned by the family	170	85	No	Yes	Attending school
370500			2	Firewood/Straw	Well/Spring water	Property right solely owned by the family	140	70	No	Yes	Attending school
370501	2000	500	4	Gas/Liquid/Natural gas	Tap water	Property right solely owned by the family	220	55	No	Yes	Attending school
370502			3	Gas/Liquid/Natural gas	Tap water	Property right solely owned by the family	130	43.3333	No	Yes	Attending school
370503	2800	933.333	3	Coal	Tap water	Property right solely owned by the family	200	66.6667	No	Yes	Attending school
370504	25800	6450	4	Gas/Liquid/Natural gas	Tap water	Property right solely owned by the family	200	50	No	Yes	Attending school
370505	10000	3333.33	3	Gas/Liquid/Natural gas	Tap water	Property right solely owned by the family	100	33.3333	No	Yes	Attending school
370506	211560	52890	4	Gas/Liquid/Natural gas	Tap water	Property right solely owned by the family	200	50	Yes	Yes	Attending school
370507	18135	6045	3	Gas/Liquid/Natural gas	Tap water	Rented	80	26.6667	No	Yes	Attending school
370508	21000	5250	4	Electricity	Tap water	Property right solely owned by the family	200	50	No	Yes	Attending school
370565	18000	4500	4	Coal	Tap water	Property right solely owned by the family			No	Yes	Attending school
370566	18000	6000	3	Gas/Liquid/Natural gas	Tap water	Property right solely owned by the family	130	43.3333	Yes	Yes	Attending school
370567	3240	1080	3	Gas/Liquid/Natural gas	Tap water	Property right solely owned by the family	140	46.6667	Yes	Yes	Attending school
370568	3000	1000	3	Gas/Liquid/Natural gas	Tap water	Property right solely owned by the family	130	43.3333	Yes	Yes	Attending school
370569	3000	1500	2	Gas/Liquid/Natural gas	Tap water	Property right solely owned by the family	43	21.5	No	Yes	Attending school
370570	7000	2333.33	3	Gas/Liquid/Natural gas	Tap water	Property right solely owned by the family	160	53.3333	Yes	Yes	Attending school
370571	1000	333.333	3	Gas/Liquid/Natural gas	Tap water	Property right solely owned by the family	140	46.6667	No	Yes	Attending school
370573	19200	19200	1	Gas/Liquid/Natural gas	Well/Spring water	Property right solely owned by the family	120	120	No	Yes	Attending school
370574	15000	7500	2	Gas/Liquid/Natural gas	Tap water	Property right solely owned by the family	90	45	Yes	Yes	Attending school
370576	16000	8000	2	Electricity	Tap water	Property right solely owned by the family	130	65	No	Yes	Attending school
370577	17100	5700	3	Gas/Liquid/Natural gas	Tap water	Borrowed from friends or relatives	60	20	No	Yes	Attending school
370578	60000	20000	3	Gas/Liquid/Natural gas	Well/Spring water	Rented	100	33.3333	No	Yes	Attending school
370579	28000	14000	2	Gas/Liquid/Natural gas	Well/Spring water	Property right solely owned by the family	98	49	No	Yes	Attending school
370582	391000	130333	3	Electricity	Tap water	Rented	169	56.3333	No	Yes	Attending school
370584	31000	5166.67	6	Gas/Liquid/Natural gas	Tap water	Property right solely owned by the family	133	22.1667	No	Yes	Attending school
370585	17000	5666.67	3	Electricity	Tap water	Property right solely owned by the family	70	23.3333	Yes	Yes	Attending school
370586	40000	10000	4	Gas/Liquid/Natural gas	Tap water	Property right solely owned by the family	110	27.5	No	Yes	Attending school
370587	70000	14000	5	Electricity	Tap water	Property right solely owned by the family	320	64	No	Yes	Attending school
370588	8000	4000	2	Gas/Liquid/Natural gas	Tap water	Property right solely owned by the family	80	40	No	Yes	Attending school
370589	5000	2500	2	Gas/Liquid/Natural gas	Tap water	Property right solely owned by the family	182	91	No	Yes	Attending school
370590	21792	7264	3	Electricity	Tap water	Property right solely owned by the family	65	21.6667	No	Yes	Attending school
370591	5000	2500	2	Gas/Liquid/Natural gas	Tap water	Rented	20	10	No	Yes	Attending school
370592	8000	8000	1	Coal	Tap water	Provided by parents/children			No	Yes	Attending school
370593	25000	6250	4	Electricity	Tap water	Property right solely owned by the family	90	22.5	No	Yes	Dropout
370594	7600	3800	2	Gas/Liquid/Natural gas	Tap water	Rented	50	25	No	Yes	Attending school
370596	2000	1000	2	Gas/Liquid/Natural gas	Tap water	Rented	40	20	No	Yes	Attending school
370627	60000	20000	3	Gas/Liquid/Natural gas	Tap water	Property right solely owned by the family	87	29	No	Yes	Attending school
370633	58000	29000	2	Gas/Liquid/Natural gas	Tap water	Property right solely owned by the family	74	37	No	Yes	Attending school
370636			1	Gas/Liquid/Natural gas	Tap water	Property right solely owned by the family	70	70	No	Yes	Attending school
370637	20000	6666.67	3	Other	Tap water	Property right solely owned by the family	98	32.6667	No	Yes	Attending school
370638	38000	12666.7	3	Gas/Liquid/Natural gas	Tap water	Property right solely owned by the family	90	30	Yes	Yes	Attending school
370644	53000	17666.7	3	Gas/Liquid/Natural gas	Tap water	Property right solely owned by the family	82	27.3333	No	Yes	Attending school
370645			1	Gas/Liquid/Natural gas	Tap water	Provided by parents/children	60	60	No	Yes	Attending school
370648			2	Gas/Liquid/Natural gas	Tap water	Property right solely owned by the family	70	35	No	Yes	Attending school
370650	25500	8500	3	Gas/Liquid/Natural gas	Tap water	Property right solely owned by the family	68	22.6667	No	Yes	Attending school
370651	30000	10000	3	Gas/Liquid/Natural gas	Tap water	Property right solely owned by the family	100	33.3333	Yes	Yes	Attending school
370652	33000	11000	3	Gas/Liquid/Natural gas	Tap water	Property right solely owned by the family	85	28.3333	No	Yes	Attending school
370654			2	Gas/Liquid/Natural gas	Tap water	Other	86	43	No	Yes	Attending school
370659	30000	10000	3	Gas/Liquid/Natural gas	Tap water	Property right solely owned by the family	134	44.6667	Yes	Yes	Attending school
370661	170000	42500	4	Gas/Liquid/Natural gas	Tap water	Property right solely owned by the family	80	20	Yes	Yes	Attending school
370662	8775	2925	3	Gas/Liquid/Natural gas	Tap water	Property right solely owned by the family	50	16.6667	No	Yes	Attending school
370669	36000	12000	3	Gas/Liquid/Natural gas	Tap water	Property right solely owned by the family	86	28.6667	No	Yes	Attending school
370670	17600	5866.67	3	Gas/Liquid/Natural gas	Tap water	Property right solely owned by the family	87	29	No	Yes	Attending school
370673	15000	7500	2	Electricity	Tap water	Property right solely owned by the family	70	35	No	Yes	Attending school
370676	60000	15000	4	Gas/Liquid/Natural gas	Tap water	Property right solely owned by the family	70	17.5	No	Yes	Attending school
370677	60000	30000	2	Gas/Liquid/Natural gas	Tap water	Property right solely owned by the family	79	39.5	No	Yes	Attending school
370679	25000	8333.33	3	Electricity	Tap water	Property right solely owned by the family	79	26.3333	No	Yes	Attending school
370680	83200	27733.3	3	Electricity	Tap water	Property right solely owned by the family	76	25.3333	No	Yes	Attending school
370681	16000	5333.33	3	Gas/Liquid/Natural gas	Tap water	Property right solely owned by the family	72	24	No	Yes	Attending school
370683	48300	16100	3	Gas/Liquid/Natural gas	Tap water	Property right solely owned by the family	76	25.3333	No	Yes	Attending school
370684	23970	5992.5	4	Gas/Liquid/Natural gas	Tap water	Rented	70	17.5	No	Yes	Attending school
370685	15000	7500	2	Gas/Liquid/Natural gas	Tap water	Property right solely owned by the family	80	40	No	Yes	Attending school
370687	18000	6000	3	Gas/Liquid/Natural gas	Tap water	Property right solely owned by the family	79	26.3333	No		Attending school
370745	161380	40345.1	4	Electricity	Tap water	Property right solely owned by the family	180	45	Yes	Yes	Attending school
370746	21372.5	10686.2	2	Coal	Well/Spring water	Property right solely owned by the family	150	75	No	Yes	Attending school
370747	6286	3143	2	Coal	Tap water	Property right solely owned by the family	214	107	No	Yes	Attending school
370748	17568.5	5856.17	3	Coal	Tap water	Property right solely owned by the family	200	66.6667	No	Yes	Attending school
370749	27380	6845	4	Electricity	Tap water	Property right solely owned by the family	140	35	No	Yes	Attending school
370750	35500	11833.3	3	Electricity	Tap water	Property right solely owned by the family	80	26.6667	Yes	Yes	Attending school
370751	75500	18875	4	Firewood/Straw	Tap water	Property right solely owned by the family	130	32.5	Yes	Yes	Attending school
370754	1000	500	2	Firewood/Straw	Tap water	Property right solely owned by the family	195	97.5	No	Yes	Attending school
370755	48659.5	9731.9	5	Electricity	Tap water	Property right solely owned by the family	150	30	No	Yes	Attending school
370758	20779	10389.5	2	Coal	Tap water	Property right solely owned by the family	320	160	No	Yes	Attending school
370759	18777.5	9388.75	2	Gas/Liquid/Natural gas	Tap water	Property right solely owned by the family	160	80	No	Yes	Attending school
370760	59000	19666.7	3	Gas/Liquid/Natural gas	Tap water	Property right solely owned by the family	80	26.6667	No	Yes	Attending school
370762	97682	16280.3	6	Coal	Tap water	Property right solely owned by the family	250	41.6667	Yes	Yes	Attending school
370763	13389.2	6694.6	2	Gas/Liquid/Natural gas	Tap water	Property right solely owned by the family	210	105	No	Yes	Attending school
370764	30000	15000	2	Gas/Liquid/Natural gas	Tap water	Property right solely owned by the family	130	65	No	Yes	Attending school
370766	19916	9958	2	Gas/Liquid/Natural gas	Well/Spring water	Property right solely owned by the family	200	100	No	Yes	Attending school
370767	9282	4641	2	Firewood/Straw	Tap water	Property right solely owned by the family	220	110	No	Yes	Attending school
370769	26758	8919.33	3	Electricity	Tap water	Provided by parents/children	230	76.6667	No	Yes	Attending school
370770	58388	9731.33	6	Gas/Liquid/Natural gas	Well/Spring water	Property right solely owned by the family	100	16.6667	No	Yes	Attending school
370771	9123	4561.5	2	Gas/Liquid/Natural gas	Tap water	Property right solely owned by the family	150	75	No	Yes	Attending school
370772	7085	3542.5	2	Gas/Liquid/Natural gas	Tap water	Property right solely owned by the family	196	98	No	Yes	Attending school

## Sheet: Individual Data
PID	FID	Year of birth	Age	Sex	BMI	Self-rated health	Medical insurance	Education level
370001101	370001	1950	60	Male	26.1	Healthy	Yes	High school
370003101	370003	1969	41	Male	18.9	Fair	No	Middle school
370003102	370003	1930	80	Female	23.1	Fair	Yes	Illiterate/Semi-literate
370003103	370003	1968	42	Female	28.6	Healthy	Yes	Middle school
370003104	370003	1994	16	Female	24.3	Healthy	No	Middle school
370004101	370004	1935	75	Female	19.5	Healthy	Yes	Illiterate/Semi-literate
370005101	370005	1946	64	Male	32.9	Relatively unhealthy	Yes	Illiterate/Semi-literate
370005102	370005	1949	61	Female	21.5	Healthy	Yes	Illiterate/Semi-literate
370006101	370006	1955	55	Male	24.2	Fair	Yes	Middle school
370006102	370006	1953	57	Female	26	Relatively unhealthy	Yes	Illiterate/Semi-literate
370006103	370006	1981	29	Male	22.5	Healthy	Yes	Middle school
370006104	370006	1979	31	Female	24.2	Fair	Yes	Middle school
370007101	370007	1958	52	Female	26.4	Healthy	Yes	High school
370007102	370007	1958	52	Male	20	Healthy	Yes	Middle school
370007103	370007	1989	21	Female	19	Healthy	No	High school
370008101	370008	1951	59	Male	22	Healthy	Yes	Illiterate/Semi-literate
370008102	370008	1957	53	Female	19.8	Extremely unhealthy	Yes	Illiterate/Semi-literate
370009101	370009	1954	56	Male	22.6	Fair	Yes	Primary school
370009102	370009	1954	56	Female	22.9	Fair	Yes	Illiterate/Semi-literate
370010101	370010	1931	79	Male	23	Fair	Yes	Middle school
370012101	370012	1967	43	Male	24.2	Healthy	Yes	Middle school
370012102	370012	1967	43	Female	26	Healthy	Yes	Middle school
370013101	370013	1953	57	Male	16.7	Relatively unhealthy	Yes	Illiterate/Semi-literate
370013102	370013	1952	58	Female	27.1	Relatively unhealthy	Yes	Illiterate/Semi-literate
370014101	370014	1968	42	Male	31.6	Healthy	Yes	Primary school
370014102	370014	1967	43	Female	22.5	Healthy	Yes	Primary school
370015101	370015	1964	46	Female	23.4	Healthy	Yes	Middle school
370015103	370015	1988	22	Male	25.1	Healthy	No	High school
370016101	370016	1970	40	Male	27	Healthy	Yes	Middle school
370016102	370016	1969	41	Female	27.3	Healthy	Yes	Middle school
370017101	370017	1958	52	Male	27	Healthy	Yes	High school
370017102	370017	1955	55	Female	24	Healthy	Yes	Illiterate/Semi-literate
370017103	370017	1982	28	Male	18.1	Healthy	Yes	High school
370017104	370017	1985	25	Female	25.4	Healthy	Yes	Middle school
370019101	370019	1984	26	Female	21.5	Fair	Yes	Middle school
370019102	370019	1981	29	Male	23.7	Healthy	Yes	High school
370020101	370020	1979	31	Male	28.1	Healthy	Yes	Bachelor’s degree
370020102	370020	1980	30	Female	23.7	Fair	Yes	High school
370022101	370022	1970	40	Male	30.4	Healthy	No	Middle school
370022102	370022	1973	37	Female	23.4	Healthy	No	Middle school
370023101	370023	1965	45	Female	24.9	Healthy	Yes	Primary school
370024101	370024	1974	36	Male	24.2	Fair	Yes	Middle school
370024102	370024	1973	37	Female	21	Fair	No	Middle school
370026101	370026	1981	29	Female	17.9	Healthy	Yes	High school
370026102	370026	1978	32	Male	19.5	Fair	Yes	2- or 3-year college
370027101	370027	1976	34	Female	18.7	Healthy	Yes	High school
370027102	370027	1977	33	Male	22.5	Healthy	Yes	Middle school
370029101	370029	1953	57	Female	23.4	Fair	Yes	Illiterate/Semi-literate
370029102	370029	1957	53	Male	27.3	Healthy	Yes	Middle school
370031101	370031	1955	55	Male	20.3	Fair	Yes	High school
370031102	370031	1955	55	Female	23	Fair	Yes	Middle school
370034101	370034	1950	60	Male	24.2	Fair	Yes	Middle school
370034102	370034	1952	58	Female	24.3	Healthy	Yes	Illiterate/Semi-literate
370034104	370034	1979	31	Female	22	Healthy	Yes	Primary school
370035101	370035	1963	47	Female	27.8	Fair	Yes	Middle school
370035102	370035	1960	50	Male	25.3	Healthy	Yes	Middle school
370035103	370035	1993	17	Male	18.9	Healthy	No	Middle school
370036101	370036	1956	54	Male	32.9	Fair	Yes	High school
370036102	370036	1953	57	Female	23.4	Healthy	Yes	Illiterate/Semi-literate
370037101	370037	1947	63	Male	24.4	Healthy	Yes	Middle school
370037102	370037	1947	63	Female	20.4	Fair	Yes	Illiterate/Semi-literate
370038101	370038	1957	53	Male	22.9	Healthy	Yes	Middle school
370038102	370038	1954	56	Female	23.4	Fair	Yes	Illiterate/Semi-literate
370038103	370038	1989	21	Male	27.5	Fair	Yes	High school
370039101	370039	1952	58	Male	21.9	Fair	Yes	Primary school
370039102	370039	1954	56	Female	23.4	Healthy	Yes	Illiterate/Semi-literate
370040101	370040	1960	50	Female	19.5	Fair	Yes	Illiterate/Semi-literate
370041101	370041	1926	84	Female	0	Relatively unhealthy	Yes	Illiterate/Semi-literate
370042101	370042	1942	68	Female	23.5	Fair	Yes	Illiterate/Semi-literate
370043101	370043	1972	38	Male	21.2	Healthy	Yes	2- or 3-year college
370043102	370043	1971	39	Female	22.9	Healthy	Yes	Middle school
370046101	370046	1955	55	Female	26	Healthy	Yes	Illiterate/Semi-literate
370046102	370046	1955	55	Male	24.9	Healthy	Yes	2- or 3-year college
370047101	370047	1965	45	Female	26.7	Healthy	Yes	Illiterate/Semi-literate
370047102	370047	1968	42	Male	28.7	Healthy	Yes	Primary school
370048101	370048	1963	47	Male	30.1	Healthy	Yes	High school
370048102	370048	1965	45	Female	29.3	Fair	Yes	Middle school
370049101	370049	1963	47	Male	24.5	Healthy	Yes	High school
370049102	370049	1966	44	Female	25.4	Fair	Yes	Middle school
370050101	370050	1953	57	Male	17.9	Relatively unhealthy	Yes	Middle school
370050102	370050	1951	59	Female	25.4	Fair	Yes	Illiterate/Semi-literate
370051101	370051	1957	53	Female	22.2	Relatively unhealthy	Yes	Illiterate/Semi-literate
370051102	370051	1957	53	Male	28.4	Fair	Yes	Primary school
370052101	370052	1958	52	Male	21.2	Healthy	Yes	Middle school
370052102	370052	1954	56	Female	24.6	Relatively unhealthy	Yes	Illiterate/Semi-literate
370053101	370053	1984	26	Male	21.7	Healthy	Yes	Middle school
370053102	370053	1986	24	Female	23.4	Fair	Yes	Primary school
370054101	370054	1947	63	Male	22	Healthy	Yes	Illiterate/Semi-literate
370054102	370054	1951	59	Female	26.4	Fair	Yes	Illiterate/Semi-literate
370056101	370056	1964	46	Male	31.2	Healthy	Yes	Middle school
370056102	370056	1963	47	Female	27	Healthy	Yes	Middle school
370114101	370114	1935	75	Female	17.8	Fair	Yes	Illiterate/Semi-literate
370115101	370115	1955	55	Male	24.8	Fair	Yes	Primary school
370115102	370115	1957	53	Female	24.8	Healthy	Yes	Illiterate/Semi-literate
370115103	370115	1982	28	Male	20.1	Fair	Yes	Middle school
370115104	370115	1981	29	Female	23.4	Healthy	Yes	Middle school
370115106	370115	1982	28	Female	22.1	Healthy	Yes	Middle school
370115108	370115	1977	33	Male	31.9	Healthy	Yes	Middle school
370116101	370116	1981	29	Female	24.4	Fair	No	Middle school
370116102	370116	1983	27	Male	22.9	Fair	Yes	Primary school
370117101	370117	1931	79	Female	18.7	Fair	No	Illiterate/Semi-literate
370117102	370117	1927	83	Male	22.7	Fair	No	Illiterate/Semi-literate
370118101	370118	1975	35	Male	27.2	Healthy	Yes	Middle school
370118102	370118	1940	70	Male	30.3	Fair	Yes	Primary school
370118103	370118	1973	37	Female	22	Fair	Yes	Middle school
370119101	370119	1959	51	Female	20	Healthy	Yes	Primary school
370119102	370119	1962	48	Male	22.8	Healthy	Yes	High school
370119103	370119	1990	20	Male	20.8	Healthy	Yes	High school
370120101	370120	1978	32	Female	22.9	Healthy	Yes	High school
370120102	370120	1975	35	Male	17.7	Healthy	Yes	Middle school
370121101	370121	1958	52	Male	23.7	Unhealthy	No	Illiterate/Semi-literate
370121102	370121	1960	50	Female	21.8	Healthy	No	Middle school
370122101	370122	1977	33	Female	23.4	Healthy	Yes	High school
370122102	370122	1976	34	Male	30.7	Healthy	Yes	High school
370123101	370123	1945	65	Male	29.4	Healthy	Yes	Primary school
370123102	370123	1948	62	Female	27.5	Healthy	Yes	Illiterate/Semi-literate
370124101	370124	1960	50	Female	24	Healthy	Yes	Primary school
370124102	370124	1967	43	Male	28.7	Fair	Yes	Primary school
370124103	370124	1986	24	Male	22.8	Healthy	Yes	Primary school
370124104	370124	1987	23	Male	21.7	Healthy	No	High school
370125101	370125	1959	51	Male	20.1	Fair	No	High school
370125102	370125	1929	81	Male	22.5	Healthy	Yes	Illiterate/Semi-literate
370125103	370125	1925	85	Female	17.6	Healthy	Yes	Illiterate/Semi-literate
370125104	370125	1960	50	Female	22.6	Fair	Yes	Illiterate/Semi-literate
370125105	370125	1991	19	Male	18.5	Healthy	No	Middle school
370126101	370126	1933	77	Male	19.6	Unhealthy	Yes	Illiterate/Semi-literate
370126102	370126	1931	79	Female	19.5	Fair	Yes	Illiterate/Semi-literate
370127101	370127	1954	56	Male	23.9	Fair	Yes	Middle school
370127102	370127	1952	58	Female	24	Fair	Yes	Illiterate/Semi-literate
370128101	370128	1969	41	Female	20.2	Healthy	Yes	Middle school
370128102	370128	1966	44	Male	23.3	Healthy	Yes	Primary school
370128103	370128	1989	21	Female	17.9	Healthy	Yes	Middle school
370129101	370129	1944	66	Male	19.4	Healthy	No	Primary school
370130101	370130	1963	47	Female	28.2	Fair	Yes	Middle school
370130102	370130	1966	44	Male	27.5	Healthy	Yes	Middle school
370130103	370130	1986	24	Male	22.5	Healthy	No	2- or 3-year college
370130104	370130	1991	19	Male	27	Healthy	Yes	High school
370131101	370131	1963	47	Male	22.5	Healthy	No	Illiterate/Semi-literate
370131102	370131	1963	47	Female	25.7	Fair	No	Illiterate/Semi-literate
370131103	370131	1994	16	Male	22.6	Healthy	No	Middle school
370132101	370132	1983	27	Female	22.9	Healthy	Yes	Middle school
370132102	370132	1953	57	Male	24.2	Relatively unhealthy	Yes	Illiterate/Semi-literate
370132103	370132	1950	60	Female	20	Fair	Yes	Illiterate/Semi-literate
370132104	370132	1984	26	Male	23.1	Healthy	Yes	Middle school
370133101	370133	1944	66	Male	27.8	Healthy	Yes	Primary school
370133102	370133	1947	63	Female	32.3	Fair	Yes	Illiterate/Semi-literate
370134101	370134	1965	45	Male	22.5	Healthy	Yes	Illiterate/Semi-literate
370134102	370134	1963	47	Female	20	Healthy	Yes	Middle school
370135101	370135	1950	60	Male	22	Healthy	Yes	Illiterate/Semi-literate
370135102	370135	1950	60	Female	26.2	Relatively unhealthy	Yes	Illiterate/Semi-literate
370136101	370136	1975	35	Male	25.2	Healthy	Yes	Middle school
370136102	370136	1975	35	Female	26.9	Fair	Yes	Middle school
370137101	370137	1957	53	Male	31.1	Healthy	Yes	Primary school
370137102	370137	1962	48	Female	24.8	Fair	Yes	Illiterate/Semi-literate
370138101	370138	1967	43	Female	27.1	Healthy	Yes	Primary school
370138102	370138	1968	42	Male	29.1	Fair	Yes	Middle school
370138103	370138	1991	19	Female	21.3	Healthy	No	Middle school
370139101	370139	1952	58	Male	19	Healthy	Yes	Illiterate/Semi-literate
370139102	370139	1958	52	Female	25.4	Fair	Yes	Illiterate/Semi-literate
370140101	370140	1982	28	Male	29.3	Healthy	Yes	Middle school
370140102	370140	1981	29	Female	18.8	Healthy	Yes	Middle school
370169101	370169	1964	46	Male	21.6	Healthy	Yes	Middle school
370169102	370169	1964	46	Female	22.3	Healthy	Yes	Middle school
370169103	370169	1987	23	Female	19.3	Healthy	No	Middle school
370170102	370170	1978	32	Male	34	Healthy	Yes	Middle school
370170103	370170	1979	31	Female	28	Healthy	Yes	Middle school
370170104	370170	1956	54	Female	26	Healthy	No	Illiterate/Semi-literate
370171101	370171	1971	39	Female	19.5	Fair	Yes	Illiterate/Semi-literate
370171102	370171	1965	45	Male	21.6	Unhealthy	Yes	Middle school
370172101	370172	1955	55	Male	21	Healthy	Yes	Illiterate/Semi-literate
370172102	370172	1967	43	Female	33.3	Relatively unhealthy	Yes	Illiterate/Semi-literate
370173101	370173	1954	56	Male	25.6	Fair	Yes	Primary school
370173102	370173	1955	55	Female	22.2	Healthy	Yes	Illiterate/Semi-literate
370174101	370174	1942	68	Male	17.2	Healthy	Yes	Illiterate/Semi-literate
370174102	370174	1945	65	Female	22.2	Healthy	Yes	Illiterate/Semi-literate
370175101	370175	1925	85	Male	26.6	Healthy	Yes	Primary school
370176101	370176	1969	41	Male	23.5	Fair	Yes	Primary school
370176103	370176	1966	44	Female	20.2	Fair	Yes	Middle school
370177101	370177	1974	36	Male	27	Fair	Yes	Middle school
370177102	370177	1976	34	Female	25.3	Healthy	Yes	Primary school
370178101	370178	1962	48	Male	15.8	Extremely unhealthy	No	Middle school
370178102	370178	1963	47	Female	25.7	Healthy	No	Illiterate/Semi-literate
370179101	370179	1970	40	Female	31.2	Unhealthy	Yes	Primary school
370179102	370179	1963	47	Male	23.9	Healthy	Yes	Middle school
370180101	370180	1936	74	Female	19.5	Healthy	No	Illiterate/Semi-literate
370180102	370180	1936	74	Male	15.9	Relatively unhealthy	Yes	Illiterate/Semi-literate
370181101	370181	1979	31	Male	30.6	Healthy	Yes	Middle school
370181103	370181	1980	30	Female	25.4	Healthy	Yes	Primary school
370182101	370182	1954	56	Female	26	Fair	Yes	Illiterate/Semi-literate
370182102	370182	1980	30	Male	24.2	Fair	Yes	High school
370182103	370182	1983	27	Female	28.2	Healthy	Yes	Middle school
370182105	370182	1953	57	Male	24.8	Healthy	Yes	Primary school
370183101	370183	1968	42	Female	22.2	Fair	Yes	Primary school
370183102	370183	1969	41	Male	23.5	Healthy	Yes	Middle school
370183103	370183	1990	20	Female	24.7	Healthy	Yes	Primary school
370184101	370184	1968	42	Female	25	Relatively unhealthy	Yes	Illiterate/Semi-literate
370184102	370184	1965	45	Male	22.5	Healthy	Yes	Middle school
370185101	370185	1951	59	Female	25.4	Fair	Yes	Illiterate/Semi-literate
370185102	370185	1947	63	Male	23.9	Healthy	Yes	Illiterate/Semi-literate
370186101	370186	1930	80	Female	20.8	Extremely unhealthy	Yes	Illiterate/Semi-literate
370187101	370187	1968	42	Male	23.1	Healthy	Yes	High school
370187102	370187	1969	41	Female	23.9	Healthy	Yes	Middle school
370187104	370187	1993	17	Female	20.3	Healthy	No	Middle school
370188101	370188	1959	51	Female	25	Healthy	Yes	Illiterate/Semi-literate
370188102	370188	1960	50	Male	23.7	Healthy	Yes	High school
370189101	370189	1972	38	Female	22.1	Healthy	Yes	High school
370189102	370189	1972	38	Male	28.4	Healthy	Yes	Middle school
370190101	370190	1964	46	Female	18.8	Extremely unhealthy	Yes	Illiterate/Semi-literate
370190102	370190	1967	43	Male	18.2	Relatively unhealthy	Yes	Illiterate/Semi-literate
370191101	370191	1959	51	Male	20.2	Relatively unhealthy	No	Illiterate/Semi-literate
370191102	370191	1965	45	Female	23.4	Healthy	Yes	Primary school
370191103	370191	1988	22	Male	22.4	Healthy	No	Middle school
370191104	370191	1993	17	Female	17.9	Healthy	No	Middle school
370192101	370192	1933	77	Male	20.8	Fair	Yes	Illiterate/Semi-literate
370193101	370193	1970	40	Male	22.5	Healthy	No	Middle school
370193102	370193	1967	43	Female	28.3	Healthy	Yes	Primary school
370193103	370193	1993	17	Male	17.6	Healthy	No	Middle school
370194101	370194	1964	46	Female	22	Healthy	Yes	Illiterate/Semi-literate
370194102	370194	1954	56	Male	19.6	Healthy	Yes	Illiterate/Semi-literate
370195101	370195	1969	41	Male	22.5	Healthy	Yes	Middle school
370195102	370195	1964	46	Female	22	Healthy	Yes	Illiterate/Semi-literate
370196101	370196	1938	72	Male	20.3	Fair	Yes	High school
370196102	370196	1938	72	Female	22.5	Healthy	Yes	Illiterate/Semi-literate
370309101	370309	1964	46	Female	26	Unhealthy	Yes	High school
370309102	370309	1963	47	Male	23	Unhealthy	Yes	Middle school
370309103	370309	1987	23	Female	17.8	Healthy	Yes	2- or 3-year college
370310101	370310	1962	48	Male	23.9	Fair	Yes	Middle school
370310102	370310	1965	45	Female	29.3	Fair	Yes	Middle school
370311101	370311	1978	32	Male	22.8	Healthy	Yes	Middle school
370311102	370311	1977	33	Female	20.8	Healthy	Yes	Middle school
370312101	370312	1965	45	Male	29.7	Healthy	Yes	High school
370312102	370312	1966	44	Female	24.5	Fair	Yes	Primary school
370313101	370313	1936	74	Female	18.9	Unhealthy	Yes	Illiterate/Semi-literate
370314101	370314	1953	57	Male	21.3	Fair	Yes	Primary school
370314102	370314	1953	57	Female	27.3	Unhealthy	Yes	Illiterate/Semi-literate
370315101	370315	1953	57	Female	20.4	Fair	Yes	Illiterate/Semi-literate
370315102	370315	1943	67	Male	22	Unhealthy	Yes	Primary school
370316101	370316	1948	62	Female	30	Healthy	Yes	High school
370316102	370316	1949	61	Male	25.1	Healthy	Yes	Primary school
370317101	370317	1946	64	Male	22.2	Fair	Yes	Primary school
370317102	370317	1968	42	Male	20	Unhealthy	Yes	Primary school
370317103	370317	1974	36	Male	28.4	Extremely unhealthy	Yes	Illiterate/Semi-literate
370318101	370318	1959	51	Female	17.6	Fair	Yes	Primary school
370319101	370319	1951	59	Male	23.9	Fair	Yes	Primary school
370319102	370319	1952	58	Female	17.6	Unhealthy	Yes	Illiterate/Semi-literate
370320101	370320	1940	70	Female	26.4	Unhealthy	Yes	Primary school
370321101	370321	1965	45	Male	20.8	Fair	Yes	Middle school
370321102	370321	1964	46	Female	22.6	Fair	Yes	Middle school
370322101	370322	1972	38	Male	20.8	Healthy	Yes	High school
370322102	370322	1973	37	Female	22.4	Healthy	Yes	Middle school
370324101	370324	1972	38	Male	26	Healthy	Yes	Middle school
370324102	370324	1974	36	Female	31.3	Fair	Yes	Middle school
370325101	370325	1974	36	Male	28.4	Healthy	Yes	Middle school
370325102	370325	1974	36	Female	20.2	Healthy	Yes	Middle school
370326101	370326	1979	31	Male	23.4	Healthy	Yes	Middle school
370326102	370326	1979	31	Female	19.5	Healthy	Yes	Middle school
370327101	370327	1966	44	Male	21.2	Healthy	Yes	Middle school
370327102	370327	1967	43	Female	23.9	Healthy	Yes	Middle school
370328101	370328	1947	63	Male	22	Unhealthy	Yes	Primary school
370328102	370328	1949	61	Female	26.7	Unhealthy	Yes	Illiterate/Semi-literate
370329101	370329	1949	61	Male	21.1	Unhealthy	Yes	Illiterate/Semi-literate
370329102	370329	1952	58	Female	27.1	Unhealthy	Yes	Illiterate/Semi-literate
370330101	370330	1979	31	Male	24.1	Healthy	Yes	Middle school
370330102	370330	1980	30	Female	20.4	Healthy	Yes	Middle school
370331101	370331	1968	42	Male	22.5	Healthy	Yes	Middle school
370331102	370331	1968	42	Female	13	Extremely unhealthy	Yes	Primary school
370332101	370332	1951	59	Male	21	Healthy	Yes	Primary school
370332102	370332	1948	62	Female	25	Healthy	Yes	Middle school
370333101	370333	1962	48	Male	30.1	Fair	Yes	Middle school
370333102	370333	1964	46	Female	27.3	Fair	Yes	Middle school
370333103	370333	1987	23	Male	20.7	Healthy	Yes	Middle school
370334101	370334	1955	55	Female	24.7	Fair	Yes	Primary school
370334102	370334	1954	56	Male	22.5	Fair	Yes	Primary school
370335101	370335	1973	37	Female	23.4	Healthy	Yes	Middle school
370335102	370335	1973	37	Male	28.4	Healthy	Yes	Primary school
370336101	370336	1961	49	Male	26.4	Healthy	Yes	Middle school
370336102	370336	1967	43	Female	31.3	Fair	Yes	Primary school
370422101	370422	1953	57	Male	28.4	Fair	No	Illiterate/Semi-literate
370422102	370422	1949	61	Female	25.7	Healthy	Yes	Illiterate/Semi-literate
370423101	370423	1965	45	Female	27.3	Healthy	Yes	Middle school
370423102	370423	1964	46	Male	28.3	Fair	Yes	Illiterate/Semi-literate
370425101	370425	1958	52	Male	32	Fair	Yes	High school
370425102	370425	1959	51	Female	20.3	Fair	Yes	Middle school
370425103	370425	1987	23	Male	31	Relatively unhealthy	Yes	2- or 3-year college
370426101	370426	1950	60	Male	24.8	Fair	Yes	Primary school
370426102	370426	1955	55	Female	25	Healthy	Yes	Illiterate/Semi-literate
370427101	370427	1935	75	Female	20.8	Unhealthy	Yes	Illiterate/Semi-literate
370428101	370428	1969	41	Female	23.4	Healthy	Yes	Primary school
370428103	370428	1991	19	Female	19.4	Healthy	Yes	High school
370429101	370429	1969	41	Female	27.3	Fair	Yes	Middle school
370429102	370429	1971	39	Male	19.8	Fair	Yes	Middle school
370429103	370429	1994	16	Male	19.4	Fair	No	Middle school
370430101	370430	1965	45	Female	23.5	Fair	Yes	Middle school
370430103	370430	1992	18	Female	19.5	Healthy	Yes	High school
370431101	370431	1980	30	Male	19.4	Healthy	Yes	Middle school
370431102	370431	1982	28	Female	34.3	Fair	Yes	Middle school
370432101	370432	1974	36	Female	23.4	Healthy	Yes	Primary school
370433101	370433	1933	77	Male	16.3	Healthy	Yes	Illiterate/Semi-literate
370433102	370433	1935	75	Female	20.8	Unhealthy	Yes	Illiterate/Semi-literate
370434101	370434	1966	44	Female	27.1	Healthy	Yes	Illiterate/Semi-literate
370434103	370434	1991	19	Male	18.9	Healthy	No	High school
370435101	370435	1956	54	Female	27.1	Healthy	Yes	Illiterate/Semi-literate
370435104	370435	1988	22	Female	20.2	Healthy	Yes	High school
370436101	370436	1953	57	Male	21.3	Healthy	No	Middle school
370440101	370440	1973	37	Male	20.7	Healthy	Yes	Middle school
370440102	370440	1973	37	Female	23.4	Healthy	Yes	Illiterate/Semi-literate
370441101	370441	1972	38	Female	27.4	Unhealthy	No	Illiterate/Semi-literate
370442101	370442	1971	39	Male	22	Fair	Yes	Primary school
370443101	370443	1956	54	Male	28.4	Fair	Yes	Primary school
370444101	370444	1959	51	Male	29.8	Healthy	No	Middle school
370444102	370444	1956	54	Female	21.8	Fair	No	Middle school
370445101	370445	1965	45	Male	22.2	Fair	Yes	2- or 3-year college
370446101	370446	1970	40	Female	20.5	Healthy	No	Illiterate/Semi-literate
370446102	370446	1968	42	Male	21.6	Fair	Yes	Primary school
370447101	370447	1952	58	Female	25	Fair	Yes	Illiterate/Semi-literate
370447102	370447	1950	60	Male	22.8	Fair	Yes	Middle school
370448101	370448	1957	53	Male	19	Healthy	Yes	Middle school
370477101	370477	1967	43	Male	24.5	Healthy	Yes	High school
370477102	370477	1966	44	Female	24	Healthy	Yes	Middle school
370477103	370477	1991	19	Female	19.1	Healthy	No	High school
370478101	370478	1977	33	Female	22	Unhealthy	Yes	Primary school
370478102	370478	1975	35	Male	20.2	Healthy	Yes	Middle school
370479101	370479	1969	41	Male	22.2	Unhealthy	Yes	Middle school
370479102	370479	1969	41	Female	21.1	Healthy	Yes	Middle school
370479103	370479	1993	17	Male	18.5	Healthy	No	Middle school
370480101	370480	1954	56	Male	23.5	Unhealthy	No	Illiterate/Semi-literate
370480102	370480	1950	60	Female	22.9	Healthy	No	Illiterate/Semi-literate
370480103	370480	1990	20	Male	18.4	Fair	No	Middle school
370481101	370481	1969	41	Female	25	Healthy	Yes	Primary school
370481102	370481	1971	39	Male	33.8	Fair	Yes	Primary school
370482101	370482	1973	37	Male	26	Healthy	Yes	Middle school
370482102	370482	1979	31	Female	24	Healthy	Yes	Middle school
370483101	370483	1962	48	Female	25.4	Healthy	Yes	High school
370483102	370483	1957	53	Male	28.7	Healthy	Yes	2- or 3-year college
370483104	370483	1994	16	Male	22.5	Healthy	No	Middle school
370485101	370485	1974	36	Male	26.4	Fair	Yes	Bachelor’s degree
370485102	370485	1979	31	Female	19.3	Healthy	Yes	2- or 3-year college
370487101	370487	1969	41	Male	23	Fair	No	Bachelor’s degree
370487102	370487	1968	42	Female	23.5	Healthy	Yes	High school
370488101	370488	1966	44	Female	28.1	Fair	No	Primary school
370488102	370488	1968	42	Male	23	Healthy	No	Primary school
370488103	370488	1991	19	Male	30.1	Fair	No	High school
370489101	370489	1943	67	Male	26	Fair	Yes	2- or 3-year college
370489102	370489	1945	65	Female	24.4	Fair	No	Illiterate/Semi-literate
370490101	370490	1968	42	Male	25.5	Healthy	Yes	2- or 3-year college
370490102	370490	1972	38	Female	22.6	Healthy	Yes	2- or 3-year college
370491101	370491	1974	36	Male	29	Healthy	Yes	2- or 3-year college
370491102	370491	1972	38	Female	23.3	Healthy	Yes	Bachelor’s degree
370493101	370493	1952	58	Male	19.5	Healthy	Yes	Middle school
370493102	370493	1953	57	Female	25	Fair	Yes	Illiterate/Semi-literate
370494102	370494	1925	85	Female	0	Fair	No	Illiterate/Semi-literate
370495101	370495	1972	38	Female	26	Healthy	Yes	Primary school
370495102	370495	1971	39	Male	25.4	Extremely unhealthy	Yes	Middle school
370496101	370496	1966	44	Male	22.4	Fair	Yes	Middle school
370496102	370496	1966	44	Female	19.5	Fair	Yes	Illiterate/Semi-literate
370496103	370496	1989	21	Female	0	Relatively unhealthy	No	High school
370497101	370497	1948	62	Male	20.7	Fair	Yes	Primary school
370497103	370497	1952	58	Female	24.9	Unhealthy	Yes	Primary school
370497104	370497	1978	32	Male	24.8	Healthy	No	High school
370497105	370497	1985	25	Female	19.5	Healthy	Yes	High school
370498101	370498	1964	46	Male	22.8	Healthy	Yes	Middle school
370498102	370498	1962	48	Female	31.1	Fair	Yes	High school
370498103	370498	1988	22	Female	21.7	Healthy	No	High school
370499101	370499	1957	53	Male	27.8	Fair	Yes	Primary school
370499102	370499	1958	52	Female	19.5	Fair	Yes	Illiterate/Semi-literate
370500101	370500	1953	57	Male	19.7	Fair	Yes	Illiterate/Semi-literate
370500102	370500	1955	55	Female	20.8	Relatively unhealthy	Yes	Illiterate/Semi-literate
370501101	370501	1984	26	Male	25.1	Healthy	Yes	2- or 3-year college
370501102	370501	1961	49	Female	26.7	Healthy	Yes	Middle school
370501103	370501	1939	71	Male	18	Fair	Yes	Illiterate/Semi-literate
370501104	370501	1941	69	Female	23.8	Fair	Yes	Illiterate/Semi-literate
370502101	370502	1973	37	Male	23.7	Fair	Yes	Middle school
370502102	370502	1973	37	Female	22	Fair	Yes	Middle school
370503101	370503	1977	33	Male	23.9	Unhealthy	No	Primary school
370503102	370503	1974	36	Female	20.8	Fair	Yes	Primary school
370504101	370504	1960	50	Female	19.4	Fair	Yes	Illiterate/Semi-literate
370504102	370504	1982	28	Male	23.8	Healthy	No	Middle school
370504104	370504	1983	27	Female	19.3	Fair	No	2- or 3-year college
370505101	370505	1979	31	Female	27.2	Healthy	No	Middle school
370505102	370505	1976	34	Male	27.7	Fair	No	High school
370506101	370506	1980	30	Male	29.9	Fair	Yes	2- or 3-year college
370506102	370506	1956	54	Female	22.3	Fair	Yes	Illiterate/Semi-literate
370506103	370506	1985	25	Female	19.5	Healthy	Yes	Middle school
370507101	370507	1975	35	Male	22.1	Fair	Yes	High school
370507102	370507	1973	37	Female	21.5	Fair	No	Middle school
370508101	370508	1982	28	Female	21	Fair	No	Middle school
370508102	370508	1982	28	Male	20.1	Fair	Yes	Middle school
370508104	370508	1988	22	Female	19.6	Healthy	Yes	Middle school
370565101	370565	1960	50	Female	28	Fair	No	High school
370565103	370565	1988	22	Male	0	Fair	No	High school
370566101	370566	1978	32	Male	29.4	Healthy	Yes	2- or 3-year college
370566102	370566	1978	32	Female	22.9	Healthy	Yes	Middle school
370567101	370567	1954	56	Male	25.8	Healthy	Yes	Illiterate/Semi-literate
370567102	370567	1955	55	Female	24	Healthy	Yes	Illiterate/Semi-literate
370568101	370568	1971	39	Female	22.6	Fair	Yes	Primary school
370568102	370568	1970	40	Male	24.2	Healthy	Yes	Middle school
370569101	370569	1951	59	Male	22.4	Fair	Yes	Middle school
370569102	370569	1953	57	Female	27.1	Fair	Yes	Illiterate/Semi-literate
370570101	370570	1978	32	Female	26.7	Fair	Yes	Middle school
370570102	370570	1975	35	Male	27.7	Healthy	Yes	Middle school
370571101	370571	1978	32	Female	24.2	Healthy	Yes	2- or 3-year college
370573101	370573	1956	54	Female	24.7	Fair	No	Middle school
370574101	370574	1969	41	Female	25.4	Fair	No	Middle school
370574102	370574	1993	17	Male	18	Healthy	No	Middle school
370576101	370576	1945	65	Male	28.1	Relatively unhealthy	Yes	Middle school
370576102	370576	1949	61	Female	26	Fair	Yes	Primary school
370577101	370577	1975	35	Female	18.9	Healthy	Yes	Middle school
370577102	370577	1974	36	Male	31.9	Healthy	No	High school
370578101	370578	1977	33	Female	24	Fair	Yes	Primary school
370578102	370578	1973	37	Male	23.9	Healthy	Yes	Middle school
370579101	370579	1956	54	Female	28.7	Fair	Yes	High school
370579102	370579	1958	52	Male	20.2	Fair	No	Middle school
370582101	370582	1974	36	Male	21.7	Healthy	Yes	High school
370584101	370584	1944	66	Male	26	Healthy	Yes	Middle school
370584102	370584	1946	64	Female	22.5	Healthy	Yes	Primary school
370584103	370584	1977	33	Male	26.5	Fair	No	2- or 3-year college
370584104	370584	1980	30	Female	18.4	Fair	No	High school
370585101	370585	1978	32	Male	26.3	Healthy	Yes	High school
370585102	370585	1978	32	Female	22.6	Healthy	Yes	Middle school
370586101	370586	1967	43	Male	23.7	Fair	Yes	2- or 3-year college
370586102	370586	1965	45	Female	25.8	Fair	Yes	Middle school
370586103	370586	1989	21	Female	20.2	Healthy	Yes	2- or 3-year college
370587101	370587	1952	58	Male	24.5	Healthy	Yes	Middle school
370587102	370587	1952	58	Female	24.1	Healthy	Yes	Middle school
370587103	370587	1977	33	Male	22.3	Healthy	Yes	High school
370587104	370587	1977	33	Female	23.9	Fair	Yes	2- or 3-year college
370588101	370588	1955	55	Male	22.5	Relatively unhealthy	Yes	Middle school
370588102	370588	1952	58	Female	26.1	Relatively unhealthy	Yes	Primary school
370589101	370589	1957	53	Male	26	Healthy	Yes	High school
370589102	370589	1957	53	Female	24.6	Healthy	Yes	Primary school
370590101	370590	1963	47	Male	22.9	Healthy	Yes	Middle school
370590102	370590	1966	44	Female	29.4	Healthy	Yes	Middle school
370591101	370591	1947	63	Male	22.9	Healthy	Yes	Illiterate/Semi-literate
370592101	370592	1929	81	Female	23.2	Fair	Yes	Illiterate/Semi-literate
370593101	370593	1965	45	Male	20.2	Healthy	No	Middle school
370594101	370594	1982	28	Male	24.8	Healthy	No	Middle school
370594102	370594	1985	25	Male	20.8	Healthy	No	Middle school
370596101	370596	1970	40	Male	25.7	Healthy	No	High school
370627101	370627	1975	35	Female	34.6	Relatively unhealthy	Yes	Bachelor’s degree
370627102	370627	1971	39	Male	23.1	Healthy	Yes	2- or 3-year college
370633101	370633	1978	32	Male	23.4	Healthy	Yes	Bachelor’s degree
370633102	370633	1976	34	Female	26.6	Fair	Yes	Bachelor’s degree
370636101	370636	1937	73	Female	29.3	Fair	Yes	Illiterate/Semi-literate
370637101	370637	1971	39	Female	29.3	Healthy	No	High school
370637102	370637	1970	40	Male	23.7	Healthy	Yes	High school
370638101	370638	1969	41	Female	21.2	Fair	Yes	Bachelor’s degree
370638102	370638	1969	41	Male	26.5	Fair	Yes	Bachelor’s degree
370644101	370644	1979	31	Male	32.9	Healthy	Yes	Bachelor’s degree
370644102	370644	1983	27	Female	22.8	Healthy	Yes	2- or 3-year college
370645101	370645	1945	65	Female	23.9	Relatively unhealthy	Yes	Illiterate/Semi-literate
370648101	370648	1942	68	Male	27.2	Healthy	Yes	Primary school
370650101	370650	1973	37	Male	27.4	Fair	Yes	High school
370650102	370650	1974	36	Female	21	Relatively unhealthy	Yes	High school
370651101	370651	1974	36	Male	26.4	Healthy	Yes	2- or 3-year college
370651102	370651	1976	34	Female	22.5	Healthy	Yes	High school
370652101	370652	1972	38	Male	21.6	Healthy	Yes	High school
370652102	370652	1975	35	Female	21.8	Healthy	Yes	Middle school
370654101	370654	1929	81	Female	22.2	Healthy	Yes	Primary school
370654102	370654	1930	80	Male	29	Healthy	Yes	Middle school
370657103	370657	1991	19	Male	18.4	Healthy	No	High school
370659101	370659	1963	47	Male	26.8	Fair	Yes	Bachelor’s degree
370659103	370659	1991	19	Female	16.2	Fair	No	High school
370661101	370661	1989	21	Male	19.9	Healthy	Yes	High school
370662101	370662	1950	60	Female	29.1	Extremely unhealthy	Yes	Illiterate/Semi-literate
370662102	370662	1947	63	Male	23.9	Fair	Yes	Middle school
370669101	370669	1980	30	Male	23.6	Fair	Yes	2- or 3-year college
370670101	370670	1972	38	Female	22.3	Fair	Yes	High school
370673101	370673	1970	40	Male	23.3	Fair	Yes	High school
370676102	370676	1958	52	Male	27.3	Fair	Yes	2- or 3-year college
370676103	370676	1962	48	Female	22.2	Fair	Yes	High school
370677101	370677	1944	66	Male	22.9	Relatively unhealthy	Yes	Illiterate/Semi-literate
370679101	370679	1985	25	Male	24.2	Fair	Yes	Bachelor’s degree
370680101	370680	1986	24	Female	17.1	Healthy	No	Middle school
370680102	370680	1984	26	Male	23.1	Healthy	Yes	High school
370681101	370681	1974	36	Male	24.2	Healthy	Yes	Middle school
370681102	370681	1973	37	Female	26.2	Fair	Yes	Middle school
370683101	370683	1964	46	Male	27.5	Fair	Yes	2- or 3-year college
370683102	370683	1961	49	Female	25	Fair	Yes	2- or 3-year college
370684101	370684	1973	37	Male	20.4	Healthy	Yes	Primary school
370685101	370685	1940	70	Male	25.2	Fair	Yes	Primary school
370745103	370745	1982	28	Male	34.6	Fair	Yes	Middle school
370745104	370745	1982	28	Female	31.8	Healthy	Yes	Middle school
370746101	370746	1958	52	Male	25.7	Healthy	Yes	Middle school
370746102	370746	1958	52	Female	25	Healthy	Yes	Middle school
370747101	370747	1945	65	Male	26.7	Unhealthy	Yes	Illiterate/Semi-literate
370747102	370747	1946	64	Female	25	Fair	Yes	Illiterate/Semi-literate
370748101	370748	1959	51	Male	20.2	Healthy	Yes	Primary school
370748102	370748	1960	50	Female	22.9	Relatively unhealthy	Yes	Primary school
370749101	370749	1965	45	Male	26.2	Unhealthy	Yes	Middle school
370749102	370749	1965	45	Female	28.1	Fair	Yes	Primary school
370749103	370749	1992	18	Male	19	Healthy	No	Middle school
370750101	370750	1971	39	Male	22.9	Healthy	Yes	Middle school
370750102	370750	1970	40	Female	24.2	Healthy	Yes	Middle school
370751101	370751	1963	47	Male	22.5	Fair	Yes	Middle school
370751102	370751	1963	47	Female	24.2	Healthy	Yes	Middle school
370754101	370754	1946	64	Female	28.4	Healthy	Yes	Illiterate/Semi-literate
370755101	370755	1952	58	Female	28.7	Fair	Yes	Middle school
370755102	370755	1953	57	Male	24.2	Fair	Yes	Middle school
370755103	370755	1976	34	Male	24.6	Fair	Yes	Middle school
370755104	370755	1978	32	Female	33.3	Fair	Yes	Primary school
370758101	370758	1955	55	Male	25.4	Healthy	Yes	Primary school
370758102	370758	1954	56	Female	25	Fair	Yes	Illiterate/Semi-literate
370759101	370759	1952	58	Female	24.8	Fair	Yes	Primary school
370760101	370760	1953	57	Male	27.3	Fair	Yes	2- or 3-year college
370760102	370760	1952	58	Female	27.5	Healthy	Yes	Illiterate/Semi-literate
370762101	370762	1944	66	Female	27.8	Healthy	Yes	Primary school
370762102	370762	1945	65	Male	27.5	Fair	Yes	Primary school
370762103	370762	1976	34	Female	26.7	Fair	Yes	Middle school
370762105	370762	1976	34	Male	26	Healthy	Yes	High school
370763101	370763	1971	39	Female	22	Fair	Yes	Middle school
370764101	370764	1935	75	Female	20.3	Fair	No	Illiterate/Semi-literate
370766101	370766	1952	58	Male	23.9	Fair	Yes	Primary school
370766102	370766	1952	58	Female	22	Fair	Yes	Primary school
370767101	370767	1945	65	Male	22	Fair	Yes	Primary school
370769101	370769	1963	47	Female	28.6	Fair	Yes	Middle school
370770101	370770	1959	51	Female	31.8	Healthy	Yes	High school
370770102	370770	1957	53	Male	21.2	Fair	Yes	High school
370770104	370770	1981	29	Female	22	Fair	Yes	2- or 3-year college
370771101	370771	1957	53	Female	25.1	Unhealthy	Yes	Illiterate/Semi-literate
370771102	370771	1993	17	Male	26.2	Healthy	Yes	Middle school
370772101	370772	1942	68	Female	22.9	Healthy	Yes	Primary school
370772102	370772	1945	65	Male	24.5	Fair	Yes	Middle school
