# Supplementary material for: Measurement and determinants of multidimensional urban poverty: Evidence from Shandong Province, China
Source: PLoS One. 2024 May 17;19(5):e0300263. doi: 10.1371/journal.pone.0300263 (PMC11101045; doi:10.1371/journal.pone.0300263)
Supplement: S2 Dataset — (XLSX) [file pone.0300263.s002.xlsx]

## Sheet: Household Data
FID	Household per capita income (CNY)	Household size	Cooking fuel	Drinking water	Homeownership	Housing area (sq m)	Housing area per capita (sq m)	Total value of durable goods (CNY)	School attendance
108244	0	3	Gas/Liquid/Natural gas	Tap water	Property right solely owned by the family	78	26	2100	Attending school
184708	120000	3	Gas/Liquid/Natural gas	Tap water	Commercial house rentable in the market	400	133.333	54500	Attending school
370001	21300	2	Gas/Liquid/Natural gas	Well/Spring water	Public rental house	200	100	2750	Attending school
370003	13542	4	Gas/Liquid/Natural gas	Tap water	Property right solely owned by the family	120	30	2400	Attending school
370004	2556	1	Coal	Tap water	Property right partly owned by the family member	90	90	30	Attending school
370005	18600	2	Electricity	Tap water	Friends or relatives	104	52	2560	Attending school
370006	4206.67	6	Gas/Liquid/Natural gas	Tap water	Property right solely owned by the family	100	16.6667	2802	Attending school
370007	24570	3	Firewood/Straw	Tap water	Property right solely owned by the family	108	36	1850	Attending school
370008	6000	2	Coal	Well/Spring water	Property right partly owned by the family member	80	40	680	Attending school
370009	5960.59	2	Firewood/Straw	Tap water	Property right solely owned by the family			2900	Attending school
370010	5	1	Gas/Liquid/Natural gas	Well/Spring water	Property right partly owned by the family member	130	130	650	Attending school
370012	9500	4	Electricity	Mineral/Purified/Filtered water	Property right solely owned by the family	120	30	8700	Attending school
370013	20266.7	3	Gas/Liquid/Natural gas	Tap water	Property right solely owned by the family	104	34.6667	2650	Attending school
370014	14010	3	Firewood/Straw	Well/Spring water	Property right solely owned by the family	208	69.3333	5750	Attending school
370015	12603.3	3	Gas/Liquid/Natural gas	Mineral/Purified/Filtered water	Property right solely owned by the family	115	38.3333	8600	Attending school
370016	6200.25	4	Gas/Liquid/Natural gas	Mineral/Purified/Filtered water	Property right solely owned by the family			12500	Attending school
370017	17180	5	Gas/Liquid/Natural gas	Tap water	Property right solely owned by the family	115	23	37600	Attending school
370019	15250	3	Gas/Liquid/Natural gas	Tap water	Property right solely owned by the family	125	41.6667	9200	Attending school
370020	8666.67	3	Coal	Tap water	Property right solely owned by the family	115	38.3333	17500	Attending school
370022	17460	4	Gas/Liquid/Natural gas	Well/Spring water	Property right solely owned by the family	120	30	87194.5	Attending school
370023	10713.3	3	Gas/Liquid/Natural gas	Tap water	Other	96	32	2250	Attending school
370024	10000	3	Electricity	Tap water	Property right partly owned by the family member	120	40	3050	Attending school
370026	6150	4	Gas/Liquid/Natural gas	Well/Spring water	Property right solely owned by the family	115	28.75	4300	Attending school
370027	26445	4	Gas/Liquid/Natural gas	Tap water	Property right solely owned by the family	110	27.5	2900	Attending school
370031	2780	3	Gas/Liquid/Natural gas	Tap water	Property right solely owned by the family	130	43.3333	4480	Attending school
370034	2823.33	6	Gas/Liquid/Natural gas	Tap water	Property right solely owned by the family	300	50	5800	Attending school
370035	6567	3	Gas/Liquid/Natural gas	Tap water	Property right solely owned by the family	200	66.6667	5800	Attending school
370036	5840	5	Gas/Liquid/Natural gas	Tap water	Property right solely owned by the family	300	60	29600	Attending school
370037	18138.9	6	Electricity	Tap water	Property right solely owned by the family	120	20	2600	Attending school
370038	22230	3	Gas/Liquid/Natural gas	Tap water	Property right solely owned by the family	110	36.6667	9100	Attending school
370039	6700	2	Firewood/Straw	Tap water	Property right solely owned by the family			1800	Attending school
370040	6341.67	3	Gas/Liquid/Natural gas	Tap water	Property right solely owned by the family	120	40	6700	Attending school
370042	500	1	Firewood/Straw	Tap water	Property right solely owned by the family			100	Attending school
370043	4688.33	3	Gas/Liquid/Natural gas	Tap water	Property right solely owned by the family	45	15	1300	Attending school
370046	16790	3	Electricity	Tap water	Property right solely owned by the family	140	46.6667	13100	Attending school
370047	1375	4	Gas/Liquid/Natural gas	Tap water	Property right solely owned by the family	207	51.75	4550	Attending school
370048	3400	3	Electricity	Tap water	Property right solely owned by the family	200	66.6667	5600	Attending school
370049	7266.67	3	Gas/Liquid/Natural gas	Tap water	Property right solely owned by the family	100	33.3333	33100	Attending school
370051	6400	2	Firewood/Straw	Well/Spring water	Property right solely owned by the family	217	108.5	1700	Attending school
370052	8062.5	2	Firewood/Straw	Tap water	Property right solely owned by the family			1030	Attending school
370053	23726.7	3	Gas/Liquid/Natural gas	Tap water	Property right solely owned by the family	168	56	4000	Attending school
370054	15200	2	Firewood/Straw	Tap water	Property right solely owned by the family	130	65	2800	Attending school
370056	20000	2	Gas/Liquid/Natural gas	Tap water	Property right solely owned by the family	182	91	9500	Attending school
370114	600	1	Firewood/Straw	Tap water	Friends or relatives			0	Attending school
370115	11520	5	Gas/Liquid/Natural gas	Tap water	Property right solely owned by the family	84	16.8	3200	Attending school
370116	6666.67	3	Gas/Liquid/Natural gas	Tap water	Property right solely owned by the family	196	65.3333	20900	Attending school
370117	150	2	Firewood/Straw	Tap water	Property right solely owned by the family	32	16	1	Attending school
370118	5765	4	Gas/Liquid/Natural gas	Tap water	Property right solely owned by the family	220	55	1500	Attending school
370119	31233.3	3	Gas/Liquid/Natural gas	Tap water	Property right solely owned by the family	78	26	1250	Attending school
370120	15236.7	3	Gas/Liquid/Natural gas	Tap water	Property right solely owned by the family	82	27.3333	2500	Attending school
370121	1050	2	Firewood/Straw	Tap water	Property right solely owned by the family	78	39	5	Attending school
370122	4644.5	4	Gas/Liquid/Natural gas	Tap water	Property right solely owned by the family	225	56.25	33730	Attending school
370123	1041.2	5	Gas/Liquid/Natural gas	Tap water	Property right solely owned by the family	100	20	17200	Attending school
370124	23599.2	4	Gas/Liquid/Natural gas	Tap water	Property right solely owned by the family	196	49	7300	Attending school
370125	23500	5	Gas/Liquid/Natural gas	Tap water	Property right solely owned by the family	90	18	4830	Attending school
370126	175	2	Firewood/Straw	Tap water	Property right solely owned by the family			20	Attending school
370127	7534.46	2	Gas/Liquid/Natural gas	Tap water	Property right solely owned by the family	140	70	170	Attending school
370128	3500	2	Gas/Liquid/Natural gas	Tap water	Property right solely owned by the family			1050	Attending school
370129	775	2	Electricity	Tap water	Property right solely owned by the family	80	40	860	Attending school
370130	46900	4	Gas/Liquid/Natural gas	Tap water	Property right solely owned by the family	220	55	128000	Attending school
370131	11872	4	Gas/Liquid/Natural gas	Tap water	Property right solely owned by the family	196	49	8600	Attending school
370132	14285.6	5	Gas/Liquid/Natural gas	Tap water	Property right solely owned by the family	196	39.2	3400	Attending school
370133	13250	2	Gas/Liquid/Natural gas	Tap water	Property right solely owned by the family	120	60	5700	Attending school
370134	9335	2	Gas/Liquid/Natural gas	Tap water	Property right solely owned by the family	225	112.5	26300	Attending school
370135	2875	2	Gas/Liquid/Natural gas	Tap water	Property right solely owned by the family	200	100	1500	Attending school
370136	15250	4	Gas/Liquid/Natural gas	Tap water	Property right solely owned by the family	102	25.5	53800	Attending school
370137	15425	2	Gas/Liquid/Natural gas	Tap water	Property right solely owned by the family	210	105	5500	Attending school
370138	5334.5	4	Gas/Liquid/Natural gas	Tap water	Property right solely owned by the family	220	55	48770	Dropout
370139	6600	2	Firewood/Straw	Tap water	Property right solely owned by the family	42	21	3350	Attending school
370140	7866.67	3	Gas/Liquid/Natural gas	Tap water	Property right solely owned by the family	90	30	74000	Attending school
370169	7900	3	Gas/Liquid/Natural gas	Tap water	Property right solely owned by the family	270	90	7800	Attending school
370170	3422.88	6	Coal	Tap water	Property right solely owned by the family			3500	Attending school
370171	33.3333	3	Electricity	Tap water	Property right solely owned by the family	280	93.3333	3600	Attending school
370172	13000	3	Gas/Liquid/Natural gas	Tap water	Property right solely owned by the family	280	93.3333	3300	Attending school
370173	4150	2	Firewood/Straw	Tap water	Property right solely owned by the family	85	42.5	1400	Attending school
370174	10060	4	Electricity	Tap water	Property right solely owned by the family	280	70	8650	Attending school
370176	10467.5	4	Coal	Tap water	Property right solely owned by the family	90	22.5	1700	Attending school
370177	875	4	Gas/Liquid/Natural gas	Tap water	Property right solely owned by the family	200	50	34250	Attending school
370178	5150	2	Electricity	Tap water	Property right solely owned by the family	80	40	1100	Attending school
370179	13200	4	Gas/Liquid/Natural gas	Tap water	Property right solely owned by the family	268	67	2900	Attending school
370181	756.667	3	Coal	Tap water	Property right solely owned by the family	260	86.6667	42650	Attending school
370182	4000	5	Gas/Liquid/Natural gas	Tap water	Property right solely owned by the family			12800	Attending school
370183	4100	5	Gas/Liquid/Natural gas	Tap water	Property right solely owned by the family	225	45	9700	Attending school
370184	10790	4	Electricity	Tap water	Property right solely owned by the family	260	65	6500	Attending school
370185	24900	2	Gas/Liquid/Natural gas	Tap water	Property right solely owned by the family	260	130	7800	Attending school
370186	2100	5	Coal	Tap water	Property right solely owned by the family			2150	Attending school
370187	1325	4	Coal	Tap water	Property right solely owned by the family	200	50	14200	Attending school
370188	11693.3	3	Coal	Tap water	Property right solely owned by the family	200	66.6667	3400	Attending school
370189	3765	4	Electricity	Tap water	Property right solely owned by the family	160	40	6800	Attending school
370190	610	3	Coal	Tap water	Property right solely owned by the family			3400	Attending school
370191	8750	4	Firewood/Straw	Tap water	Property right solely owned by the family	267	66.75	2230	Attending school
370192	1740	3	Coal	Tap water	Property right solely owned by the family	200	66.6667	1300	Attending school
370193	8766.67	3	Gas/Liquid/Natural gas	Tap water	Property right solely owned by the family	260	86.6667	5900	Attending school
370195	9450	4	Coal	Tap water	Property right solely owned by the family	264	66	3650	Attending school
370196	25800	2	Electricity	Tap water	Property right solely owned by the family	230	115	16000	Attending school
370309	23433.3	3	Electricity	Well/Spring water	Property right solely owned by the family	40	13.3333	2900	Attending school
370310	7000.5	2	Firewood/Straw	Well/Spring water	Property right solely owned by the family	65	32.5	1810	Attending school
370311	28333.3	3	Gas/Liquid/Natural gas	Well/Spring water	Property right solely owned by the family	200	66.6667	10000	Attending school
370312	6621	3	Electricity	Well/Spring water	Property right solely owned by the family	200	66.6667	7200	Dropout
370313	1600	1	Firewood/Straw	Well/Spring water	Friends or relatives	40	40	0	Attending school
370314	2100	2	Firewood/Straw	Well/Spring water	Property right solely owned by the family	40	20	700	Attending school
370315	2600	2	Firewood/Straw	Well/Spring water	Property right solely owned by the family	40	20	400	Attending school
370316	44960	2	Electricity	Well/Spring water	Property right solely owned by the family	60	30	2900	Attending school
370317	1408.2	4	Firewood/Straw	Well/Spring water	Property right solely owned by the family	160	40	1200	Attending school
370318	256.667	3	Firewood/Straw	Well/Spring water	Property right solely owned by the family	150	50	130	Attending school
370319	126750	2	Firewood/Straw	Well/Spring water	Property right solely owned by the family	50	25	3500	Attending school
370320	1700	2	Firewood/Straw	Well/Spring water	Property right solely owned by the family	30	15	400	Attending school
370321	51666.7	3	Gas/Liquid/Natural gas	Well/Spring water	Property right solely owned by the family	100	33.3333	2000	Attending school
370322	29400	3	Gas/Liquid/Natural gas	Well/Spring water	Other	45	15	194300	Attending school
370324	4000	3	Gas/Liquid/Natural gas	Well/Spring water	Property right solely owned by the family	45	15	16900	Attending school
370325	14075.2	4	Gas/Liquid/Natural gas	Well/Spring water	Property right solely owned by the family	66	16.5	15380	Attending school
370326	18933.3	3	Firewood/Straw	Well/Spring water	Property right solely owned by the family	70	23.3333	1350	Attending school
370327	15470	3	Gas/Liquid/Natural gas	Other	Property right solely owned by the family	50	16.6667	7000	Attending school
370328	850	2	Firewood/Straw	Other	Other	54	27	910	Attending school
370329	9600	2	Firewood/Straw	Well/Spring water	Property right solely owned by the family	44	22	1380	Attending school
370330	24773.3	3	Gas/Liquid/Natural gas	Well/Spring water	Property right solely owned by the family	50	16.6667	93500	Attending school
370331	1500	2	Gas/Liquid/Natural gas	Well/Spring water	Property right solely owned by the family	60	30	5100	Attending school
370332	6350	2	Firewood/Straw	Well/Spring water	Property right solely owned by the family	49	24.5	700	Attending school
370333	19257	3	Gas/Liquid/Natural gas	Well/Spring water	Property right solely owned by the family	56	18.6667	28700	Attending school
370334	4000	3	Firewood/Straw	Well/Spring water	Property right solely owned by the family	50	16.6667	750	Attending school
370335	12500	4	Gas/Liquid/Natural gas	Well/Spring water	Property right solely owned by the family	200	50	57600	Attending school
370336	7500	4	Gas/Liquid/Natural gas	Tap water	Commercial house rentable in the market	50	12.5	47999	Attending school
370349	7082.5	3	Gas/Liquid/Natural gas	Tap water	Friends or relatives	98	32.6667	2840	Attending school
370422	14796	2	Electricity	Well/Spring water	Property right solely owned by the family	67	33.5	1700	Attending school
370423	8067.5	4	Firewood/Straw	Well/Spring water	Property right solely owned by the family	219	54.75	4900	Attending school
370425	3366.67	3	Firewood/Straw	Well/Spring water	Property right solely owned by the family	160	53.3333	9950	Attending school
370426	2176.67	3	Firewood/Straw	Well/Spring water	Property right solely owned by the family	200	66.6667	1100	Attending school
370427	215	2	Firewood/Straw	Well/Spring water	Friends or relatives	40	20	400	Attending school
370428	7400	4	Coal	Tap water	Property right solely owned by the family	150	37.5	6800	Attending school
370429	670	3	Gas/Liquid/Natural gas	Well/Spring water	Property right solely owned by the family	196	65.3333	39300	Attending school
370430	6280	4	Firewood/Straw	Well/Spring water	Property right solely owned by the family	130	32.5	6200	Attending school
370431	5600	3	Gas/Liquid/Natural gas	Well/Spring water	Property right solely owned by the family	100	33.3333	9200	Attending school
370432	15233.8	5	Firewood/Straw	Well/Spring water	Property right partly owned by the family member	272	54.4	4450	Attending school
370433	935.5	2	Firewood/Straw	Well/Spring water	Property right solely owned by the family	25	12.5	100	Attending school
370434	213.333	3	Electricity	Tap water	Property right solely owned by the family	150	50	1400	Attending school
370435	7724.2	5	Firewood/Straw	Tap water	Property right solely owned by the family			4100	Attending school
370436	6380	2	Firewood/Straw	Well/Spring water	Property right solely owned by the family	70	35	600	Attending school
370439	214	5	Firewood/Straw	Well/Spring water	Property right solely owned by the family			2540	Attending school
370440	1025	4	Electricity	Well/Spring water	Friends or relatives	99	24.75	4500	Attending school
370441	6467.67	3	Firewood/Straw	Well/Spring water	Property right solely owned by the family	100	33.3333	2232	Attending school
370442	2525	4	Firewood/Straw	Well/Spring water	Property right solely owned by the family	200	50	3500	Attending school
370443		1	Electricity	Tap water	Property right solely owned by the family			1767.36	Attending school
370444	150	2	Electricity	Well/Spring water	Property right solely owned by the family	140	70	2300	Attending school
370445	15000	3	Electricity	Well/Spring water	Property right solely owned by the family	170	56.6667	9200	Attending school
370446	4873.67	3	Firewood/Straw	Well/Spring water	Property right solely owned by the family	192	64	1580	Attending school
370447	230	2	Firewood/Straw	Well/Spring water	Property right solely owned by the family	27	13.5	400	Attending school
370448	520	1	Firewood/Straw	Well/Spring water	Property right solely owned by the family	180	180	400	Attending school
370477	7350	4	Electricity	Tap water	Property right solely owned by the family	196	49	204400	Attending school
370478	6666.67	3	Firewood/Straw	Tap water	Property right solely owned by the family	150	50	2100	Attending school
370479	10200	3	Electricity	Mineral/Purified/Filtered water	Property right solely owned by the family	150	50	3850	Attending school
370480	10300	2	Firewood/Straw	Tap water	Property right solely owned by the family	150	75	350	Attending school
370481	2453.33	3	Gas/Liquid/Natural gas	Mineral/Purified/Filtered water	Property right solely owned by the family	180	60	1100	Attending school
370482	12600	3	Gas/Liquid/Natural gas	Tap water	Property right solely owned by the family	250	83.3333	6500	Attending school
370483	10000	4	Gas/Liquid/Natural gas	Tap water	Property right solely owned by the family	125	31.25	53800	Attending school
370485	22000	3	Gas/Liquid/Natural gas	Tap water	Property right solely owned by the family	124	41.3333	110100	Attending school
370487	15600	3	Gas/Liquid/Natural gas	Tap water	Property right solely owned by the family	121	40.3333	4300	Attending school
370488	133333	3	Gas/Liquid/Natural gas	Well/Spring water	Property right solely owned by the family	120	40	960900	Attending school
370489	24000	2	Gas/Liquid/Natural gas	Tap water	Property right solely owned by the family	112	56	2700	Attending school
370490	20000	4	Electricity	Tap water	Property right solely owned by the family	134	33.5	63700	Attending school
370491	27333.3	3	Gas/Liquid/Natural gas	Tap water	Property right solely owned by the family	130	43.3333	108301	Attending school
370493	1000	2	Firewood/Straw	Tap water	Property right solely owned by the family	100	50	650	Attending school
370494	1600	1	Gas/Liquid/Natural gas	Tap water	Property right solely owned by the family			0	Attending school
370495	14666.7	3	Gas/Liquid/Natural gas	Tap water	Property right solely owned by the family	60	20	1200	Attending school
370496	12066.7	3	Electricity	Tap water	Property right solely owned by the family	200	66.6667	3700	Attending school
370497	8618.67	6	Electricity	Tap water	Property right solely owned by the family	360	60	219300	Attending school
370498	15333.3	3	Gas/Liquid/Natural gas	Tap water	Property right solely owned by the family	500	166.667	8600	Attending school
370499	11180	2	Firewood/Straw	Tap water	Property right solely owned by the family	170	85	3250	Attending school
370500	1350	1	Firewood/Straw	Well/Spring water	Property right solely owned by the family	70	70	140	Attending school
370501	7166.67	6	Coal	Tap water	Property right solely owned by the family	170	28.3333	105800	Attending school
370502	6666.67	3	Electricity	Tap water	Property right solely owned by the family	130	43.3333	6500	Attending school
370503	4933.33	3	Electricity	Tap water	Property right solely owned by the family	200	66.6667	1200	Attending school
370504	10280	5	Gas/Liquid/Natural gas	Tap water	Property right solely owned by the family	170	34	1850	Attending school
370505	2000	4	Gas/Liquid/Natural gas	Tap water	Property right solely owned by the family	192	48	8000	Attending school
370506	9804	5	Gas/Liquid/Natural gas	Tap water	Property right solely owned by the family	100	20	54000	Attending school
370507	14500	3	Electricity	Tap water	Cheap rental house	70	23.3333	6000	Attending school
370508	8866.67	3	Gas/Liquid/Natural gas	Tap water	Property right solely owned by the family	140	46.6667	29600	Attending school
370565		4	Gas/Liquid/Natural gas	Tap water	Property right solely owned by the family	60	15	1120	Attending school
370566	15826.7	3	Gas/Liquid/Natural gas	Tap water	Property right solely owned by the family	120	40	16500	Attending school
370567	5998.67	3	Gas/Liquid/Natural gas	Tap water	Property right solely owned by the family	136	45.3333	4290	Attending school
370568	13775	4	Gas/Liquid/Natural gas	Tap water	Property right solely owned by the family	120	30	55700	Attending school
370569	3031	2	Gas/Liquid/Natural gas	Tap water	Property right solely owned by the family	72	36	1400	Attending school
370570	20975	4	Gas/Liquid/Natural gas	Tap water	Property right solely owned by the family	160	40	74300	Attending school
370571	9573.33	3	Gas/Liquid/Natural gas	Tap water	Property right solely owned by the family	140	46.6667	6050	Attending school
370574	18500	2	Electricity	Tap water	Property right solely owned by the family	108	54	77100	Attending school
370576	11100	2	Electricity	Tap water	Property right solely owned by the family	126	63	800	Attending school
370577	3893.33	3	Gas/Liquid/Natural gas	Tap water	Friends or relatives	90	30	11000	Dropout
370578	2000	3	Electricity	Well/Spring water	Property right solely owned by the family	70	23.3333	1450	Attending school
370579	15614.4	2	Gas/Liquid/Natural gas	Well/Spring water	Property right solely owned by the family	80	40	11700	Attending school
370582	14000	3	Electricity	Tap water	Commercial house rentable in the market	50	16.6667	2300	Attending school
370584	17700	6	Gas/Liquid/Natural gas	Tap water	Property right solely owned by the family	140	23.3333	23008	Attending school
370585	4333.33	3	Gas/Liquid/Natural gas	Tap water	Property right solely owned by the family	360	120	182190	Attending school
370586	7850	4	Gas/Liquid/Natural gas	Tap water	Property right solely owned by the family	100	25	19800	Attending school
370587	8200	5	Gas/Liquid/Natural gas	Tap water	Property right solely owned by the family	114	22.8	17700	Attending school
370588	7000	2	Gas/Liquid/Natural gas	Tap water	Commercial house rentable in the market	160	80	1690	Attending school
370589	53000	2	Gas/Liquid/Natural gas	Tap water	Commercial house rentable in the market	400	200	41000	Attending school
370590	15666.7	3	Electricity	Well/Spring water	Property right solely owned by the family	130	43.3333	8850	Attending school
370592	6600	1	Coal	Tap water	Public rental house			0	Attending school
370593	1750	4	Gas/Liquid/Natural gas	Tap water	Commercial house rentable in the market			200	Attending school
370594	6100	4	Electricity	Tap water	Commercial house rentable in the market	120	30	430	Attending school
370627	24000	3	Gas/Liquid/Natural gas	Tap water	Property right solely owned by the family	86	28.6667	115500	Attending school
370633	41300	2	Gas/Liquid/Natural gas	Tap water	Property right solely owned by the family	76	38	1300	Attending school
370636	24360	1	Gas/Liquid/Natural gas	Tap water	Property right solely owned by the family	70	70	900	Attending school
370644	20666.7	3	Gas/Liquid/Natural gas	Tap water	Property right solely owned by the family	82	27.3333	15000	Attending school
370645	11600	1	Electricity	Well/Spring water	Friends or relatives	60	60	70	Attending school
370650	19333.3	3	Gas/Liquid/Natural gas	Tap water	Property right partly owned by the family member	68	22.6667	9700	Attending school
370651	16666.7	3	Gas/Liquid/Natural gas	Tap water	Property right solely owned by the family	101	33.6667	14000	Attending school
370652	36000	1	Gas/Liquid/Natural gas	Tap water	Property right solely owned by the family	85	85	5200	Attending school
370654	29220	2	Gas/Liquid/Natural gas	Tap water	Property right solely owned by the family	116	58	4200	Attending school
370661	7500	4	Gas/Liquid/Natural gas	Tap water	Property right solely owned by the family	78	19.5	102800	Attending school
370662	1326.67	3	Gas/Liquid/Natural gas	Tap water	Property right solely owned by the family	76	25.3333	5800	Attending school
370669	10312	5	Gas/Liquid/Natural gas	Tap water	Property right solely owned by the family	87	17.4	19500	Attending school
370673	13500	3	Electricity	Tap water	Property right solely owned by the family	70	23.3333	7200	Attending school
370677	16800	2	Gas/Liquid/Natural gas	Tap water	Property right solely owned by the family	79	39.5	4000	Attending school
370679	15000	3	Gas/Liquid/Natural gas	Tap water	Property right solely owned by the family	80	26.6667	30200	Attending school
370680	14125	4	Electricity	Tap water	Property right solely owned by the family	76	19	13000	Attending school
370681	11400	3	Gas/Liquid/Natural gas	Tap water	Property right solely owned by the family	73	24.3333	13000	Attending school
370683	26600	3	Gas/Liquid/Natural gas	Tap water	Property right solely owned by the family	76	25.3333	2250	Attending school
370685	8718	5	Gas/Liquid/Natural gas	Tap water	Property right solely owned by the family	83	16.6	85600	Attending school
370686	6666.67	3	Gas/Liquid/Natural gas	Tap water	Property right solely owned by the family	67	22.3333	109400	Attending school
370745	180	5	Electricity	Tap water	Property right solely owned by the family	260	52	3500	Attending school
370746	2960	2	Gas/Liquid/Natural gas	Tap water	Property right solely owned by the family	258	129	3000	Attending school
370747	6440	2	Firewood/Straw	Tap water	Cheap rental house	36	18	1950	Attending school
370748	15000	3	Electricity	Well/Spring water	Property right solely owned by the family	103	34.3333	0	Attending school
370749	173267	3	Electricity	Tap water	Commercial house rentable in the market	120	40	11200	Attending school
370750	12333.3	3	Electricity	Mineral/Purified/Filtered water	Property right solely owned by the family	107	35.6667	113400	Attending school
370751	1500	2	Coal	Tap water	Commercial house rentable in the market	60	30	152150	Attending school
370754	2360	2	Firewood/Straw	Tap water	Friends or relatives	100	50	1100	Attending school
370755	5640	2	Electricity	Tap water	Property right solely owned by the family	107	53.5	10500	Attending school
370758	304715	2	Electricity	Tap water	Cheap rental house	220	110	140900	Attending school
370759	10500	2	Electricity	Tap water	Cheap rental house	80	40	12000	Attending school
370760	20500	6	Gas/Liquid/Natural gas	Tap water	Property right solely owned by the family	110	18.3333	64500	Attending school
370762	14420	5	Coal	Tap water	Cheap rental house	100	20	9600	Attending school
370763	18750	2	Firewood/Straw	Tap water	Cheap rental house	70	35	5100	Attending school
370764	2000	4	Gas/Liquid/Natural gas	Tap water	Commercial house rentable in the market	50	12.5	36500	Attending school
370767	6525	2	Firewood/Straw	Tap water	Other			4510	Attending school
370769	8000	5	Electricity	Tap water	Cheap rental house	160	32	3600	Attending school
370770	49980	6	Gas/Liquid/Natural gas	Tap water	Property right solely owned by the family	104	17.3333	139000	Attending school
370771	970	2	Firewood/Straw	Tap water	Cheap rental house			2100	Attending school
370772	16340	5	Electricity	Tap water	Property right solely owned by the family	100	20	10800	Attending school
394317	272	5	Gas/Liquid/Natural gas	Tap water	Property right solely owned by the family	268	53.6	5500	Attending school
420072		5	Gas/Liquid/Natural gas	Tap water	Property right solely owned by the family			14876.9	Attending school
492424	15000.5	2	Electricity	Tap water	Friends or relatives	18	9	6100	Attending school
637484		3	Gas/Liquid/Natural gas	Tap water	Property right solely owned by the family			4600	Attending school
687332	8000	3	Gas/Liquid/Natural gas	Tap water	Property right solely owned by the family	112	37.3333	10800	Attending school
719625	9480	5	Electricity	Tap water	Property right solely owned by the family	88	17.6	75800	Attending school
746302	15110	3	Electricity	Tap water	Cheap rental house	50	16.6667	5200	Attending school
869546		1			Cheap rental house	25	25	200	Attending school
906230	12000	2	Gas/Liquid/Natural gas	Tap water	Friends or relatives	80	40	700	Attending school
915522	27000	4	Gas/Liquid/Natural gas	Tap water	Property right solely owned by the family	95	23.75	40300	Attending school
926269	22400	1	Electricity	Tap water	Commercial house rentable in the market	80	80	14500	Attending school
943681	56448	1	Gas/Liquid/Natural gas	Tap water	Public house (gong fang) provided by work unit	6	6	3100	Attending school
993847	50000	1	Gas/Liquid/Natural gas	Tap water	Commercial house rentable in the market	64	64	65600	Attending school

## Sheet: Individual Data
PID	FID	Sex	BMI	Hight (cm)	Weight (jin)	Self-rated health	Medical insurance	Education level
370001101	370001	Male	25.8264	176	160	Good	Public medical insurance	Senior high school
370001431	370001	Female	16.4062	160	84	Poor	Public medical insurance	Junior high school
370003101	370003	Male	19.487	168	110	Fair	New Rural Cooperative Medical Insurance	Junior high school
370003102	370003	Female	16.4366	156	80	Fair	Urban Resident Basic Medical Insurance	Illiterate/Semi-literate
370003103	370003	Female	25.9701	163	138	Fair	Urban Employee Basic Medical Insurance	Junior high school
370003104	370003	Female	23.4375	160	120	Very good	New Rural Cooperative Medical Insurance	Senior high school
370004101	370004	Female	22.0317	158	110	Good	None of the above	Illiterate/Semi-literate
370005101	370005	Male	35.4308	168	200	Good	Public medical insurance	Primary School
370005102	370005	Female	23.4375	160	120	Poor	New Rural Cooperative Medical Insurance	Illiterate/Semi-literate
370006101	370006	Male	23.6735	175	145	Fair	New Rural Cooperative Medical Insurance	Junior high school
370006102	370006	Female	27.3438	160	140	Poor	New Rural Cooperative Medical Insurance	Illiterate/Semi-literate
370006103	370006	Male	22.4913	170	130	Very good	New Rural Cooperative Medical Insurance	Junior high school
370006104	370006	Female	25.9701	163	138	Very good	New Rural Cooperative Medical Insurance	Junior high school
370007101	370007	Female	25.711	159	130	Good	New Rural Cooperative Medical Insurance	Senior high school
370007102	370007	Male	20.9572	162	110	Excellent	New Rural Cooperative Medical Insurance	Junior high school
370007103	370007	Female	17.6693	156	86	Very good	New Rural Cooperative Medical Insurance	3- year college
370008101	370008	Male	21.9713	172	130	Very good	New Rural Cooperative Medical Insurance	Primary School
370008102	370008	Female	20.4294	158	102	Poor	New Rural Cooperative Medical Insurance	Illiterate/Semi-literate
370009101	370009	Male	25.3906	160	130	Fair	New Rural Cooperative Medical Insurance	Primary School
370009102	370009	Female	24	150	108	Poor	New Rural Cooperative Medical Insurance	Primary School
370010101	370010	Male	22.0386	165	120	Fair	New Rural Cooperative Medical Insurance	Junior high school
370012101	370012	Male	25.9516	170	150	Very good	New Rural Cooperative Medical Insurance	Junior high school
370012102	370012	Female	28.0404	158	140	Good	New Rural Cooperative Medical Insurance	Junior high school
370012103	370012	Female	19.052	162	100	Very good	New Rural Cooperative Medical Insurance	3- year college
370013101	370013	Male	16.9753	180	110	Poor	None of the above	Illiterate/Semi-literate
370013102	370013	Female	24.974	155	120	Very good	New Rural Cooperative Medical Insurance	Illiterate/Semi-literate
370013103	370013	Female				Excellent	Public medical insurance	Master's degree
370014101	370014	Male	29.9836	178	190	Excellent	New Rural Cooperative Medical Insurance	Primary School
370014102	370014	Female	22.4609	160	115	Very good	New Rural Cooperative Medical Insurance	Primary School
370014103	370014	Male	18.6998	185	128	Very good	New Rural Cooperative Medical Insurance	Not Applicable
370015101	370015	Female	24.4141	160	125	Excellent	New Rural Cooperative Medical Insurance	Junior high school
370016101	370016	Male	28.4005	173	170	Very good	Public medical insurance	Junior high school
370016102	370016	Female	27.3438	160	140	Excellent	New Rural Cooperative Medical Insurance	Junior high school
370017101	370017	Male	29.4118	170	170	Fair	Urban Employee Basic Medical Insurance	Senior high school
370017102	370017	Female			120	Poor	New Rural Cooperative Medical Insurance	Illiterate/Semi-literate
370017103	370017	Male	19.0194	182	126	Good	Urban Employee Basic Medical Insurance	Senior high school
370017104	370017	Female	25.4028	166	140	Good	New Rural Cooperative Medical Insurance	Senior high school
370019101	370019	Female	20.7031	160	106	Good	New Rural Cooperative Medical Insurance	Senior high school
370019102	370019	Male	23.5294	170	136	Good	Urban Employee Basic Medical Insurance	Senior high school
370020101	370020	Male	29.7265	174	180	Good	Urban Employee Basic Medical Insurance	Bachelor’s degree
370022102	370022	Female	23.4375	160	120	Good	New Rural Cooperative Medical Insurance	Junior high school
370023101	370023	Female	24.0346	158	120	Good	New Rural Cooperative Medical Insurance	Junior high school
370023102	370023	Male	22.5827	163	120	Good	New Rural Cooperative Medical Insurance	Senior high school
370024101	370024	Male	22.4913	170	130	Good	Public medical insurance	Senior high school
370024102	370024	Female	23.4375	160	120	Good	New Rural Cooperative Medical Insurance	Junior high school
370026101	370026	Female	18.7305	155	90	Good	New Rural Cooperative Medical Insurance	Senior high school
370026102	370026	Male	20.7157	173	124	Very good	Urban Employee Basic Medical Insurance	3- year college
370027101	370027	Female	20.6297	158	103	Very good	New Rural Cooperative Medical Insurance	Senior high school
370027102	370027	Male	22.5981	176	140	Good	Public medical insurance	Junior high school
370027431	370027	Female	30.1769	155	145	Excellent	New Rural Cooperative Medical Insurance	Primary School
370031101	370031	Male	18.5911	172	110	Good	New Rural Cooperative Medical Insurance	Senior high school
370031102	370031	Female	23.4375	160	120	Poor	New Rural Cooperative Medical Insurance	Junior high school
370031103	370031	Male	18.0175	184	122	Very good	New Rural Cooperative Medical Insurance	Not Applicable
370034101	370034	Male	24.2215	170	140	Good	New Rural Cooperative Medical Insurance	Junior high school
370034102	370034	Female	26.3702	157	130	Poor	New Rural Cooperative Medical Insurance	Illiterate/Semi-literate
370034104	370034	Female	20.7008	163	110	Very good	New Rural Cooperative Medical Insurance	Primary School
370035101	370035	Female	26.0375	158	130	Good	New Rural Cooperative Medical Insurance	Junior high school
370035102	370035	Male	25.0135	172	148	Good	New Rural Cooperative Medical Insurance	Junior high school
370035103	370035	Male	20.0617	180	130	Good	New Rural Cooperative Medical Insurance	Junior high school
370036101	370036	Male	31.1419	170	180	Poor	Urban Resident Basic Medical Insurance	Senior high school
370036102	370036	Female	25.8876	156	126	Fair	New Rural Cooperative Medical Insurance	Illiterate/Semi-literate
370037101	370037	Male	23.4375	160	120	Poor	Urban Employee Basic Medical Insurance	Junior high school
370037102	370037	Female	19.721	167	110	Poor	New Rural Cooperative Medical Insurance	Primary School
370037103	370037	Male	26.5731	168	150	Very good	Urban Employee Basic Medical Insurance	3- year college
370037104	370037	Female	20	150	90	Good	New Rural Cooperative Medical Insurance	Primary School
370037105	370037	Male	23.3067	167	130	Very good	New Rural Cooperative Medical Insurance	Illiterate/Semi-literate
370038101	370038	Male	23.4375	160	120	Good	New Rural Cooperative Medical Insurance	Junior high school
370038102	370038	Female	23.4375	160	120	Very good	New Rural Cooperative Medical Insurance	Illiterate/Semi-literate
370038103	370038	Male	26.8923	167	150	Excellent	New Rural Cooperative Medical Insurance	Senior high school
370039101	370039	Male	23.1481	180	150	Good	New Rural Cooperative Medical Insurance	Senior high school
370039102	370039	Female	22.8624	162	120	Poor	New Rural Cooperative Medical Insurance	Illiterate/Semi-literate
370040101	370040	Female	18.7305	155	90	Poor	New Rural Cooperative Medical Insurance	Primary School
370040102	370040	Male	25.8264	176	160	Poor	New Rural Cooperative Medical Insurance	Primary School
370040103	370040	Male	23.6735	175	145	Good	New Rural Cooperative Medical Insurance	Junior high school
370042101	370042	Female	23.5078	165	128	Good	New Rural Cooperative Medical Insurance	Illiterate/Semi-literate
370043101	370043	Male	19.3698	176	120	Good	New Rural Cooperative Medical Insurance	3- year college
370043102	370043	Female	23.3333	150	105	Excellent	Urban Employee Basic Medical Insurance	Senior high school
370046101	370046	Female	22.8928	155	110	Excellent	New Rural Cooperative Medical Insurance	Illiterate/Semi-literate
370046102	370046	Male	24.2215	170	140	Good	Public medical insurance	Senior high school
370046103	370046	Female	21.5019	157	106	Excellent	New Rural Cooperative Medical Insurance	Not Applicable
370047101	370047	Female	24.5632	153	115	Excellent	New Rural Cooperative Medical Insurance	Illiterate/Semi-literate
370047102	370047	Male	29.9836	178	190	Very good	New Rural Cooperative Medical Insurance	Junior high school
370047105	370047	Female	20.3954	155	98	Good	New Rural Cooperative Medical Insurance	Not Applicable
370048101	370048	Male	31.5115	169	180	Good	New Rural Cooperative Medical Insurance	Senior high school
370048102	370048	Female	26.6667	150	120	Fair	New Rural Cooperative Medical Insurance	Junior high school
370048103	370048	Male	25.7117	165	140	Good	New Rural Cooperative Medical Insurance	Bachelor’s degree
370049101	370049	Male	23.6713	178	150	Good	New Rural Cooperative Medical Insurance	Senior high school
370049102	370049	Female	23.4375	160	120	Good	New Rural Cooperative Medical Insurance	Junior high school
370051101	370051	Female	22.8624	162	120	Poor	New Rural Cooperative Medical Insurance	Primary School
370051102	370051	Male	29.7619	168	168	Fair	New Rural Cooperative Medical Insurance	Junior high school
370052101	370052	Male	20.83	158	104	Poor	None of the above	Primary School
370052102	370052	Female	23.4375	160	120	Good	New Rural Cooperative Medical Insurance	Illiterate/Semi-literate
370053101	370053	Male	21.7181	173	130	Very good	New Rural Cooperative Medical Insurance	Junior high school
370053102	370053	Female	24.2215	170	140	Excellent	New Rural Cooperative Medical Insurance	Junior high school
370054101	370054	Male	22.4913	170	130	Very good	Public medical insurance	Primary School
370054102	370054	Female	31.1111	150	140	Fair	New Rural Cooperative Medical Insurance	Illiterate/Semi-literate
370056101	370056	Male	22.0386	165	120	Very good	New Rural Cooperative Medical Insurance	Junior high school
370056102	370056	Female			138	Good	New Rural Cooperative Medical Insurance	Junior high school
370114101	370114	Female				Poor	New Rural Cooperative Medical Insurance	Illiterate/Semi-literate
370115101	370115	Male	25.0593	173	150	Good	New Rural Cooperative Medical Insurance	Primary School
370115102	370115	Female	23.4375	160	120	Very good	New Rural Cooperative Medical Insurance	Illiterate/Semi-literate
370115103	370115	Male	20.0617	180	130	Very good	New Rural Cooperative Medical Insurance	Junior high school
370115104	108244	Female	23.0469	160	118	Excellent	New Rural Cooperative Medical Insurance	Junior high school
370115106	370115	Female	20.8209	164	112	Excellent	New Rural Cooperative Medical Insurance	Junior high school
370115108	108244	Male	28.8761	168	163	Excellent	New Rural Cooperative Medical Insurance	Junior high school
370116101	370116	Female	23.4375	160	120	Good	New Rural Cooperative Medical Insurance	Junior high school
370116102	370116	Male	25.565	178	162	Good	New Rural Cooperative Medical Insurance	Junior high school
370117101	370117	Female			90	Poor	New Rural Cooperative Medical Insurance	Illiterate/Semi-literate
370118101	370118	Male	25.7117	165	140	Good	New Rural Cooperative Medical Insurance	Junior high school
370118102	370118	Male	27.4589	168	155	Good	New Rural Cooperative Medical Insurance	Primary School
370118103	370118	Female	24.0346	158	120	Good	New Rural Cooperative Medical Insurance	Junior high school
370119101	370119	Female	22.8928	155	110	Good	New Rural Cooperative Medical Insurance	Primary School
370119102	370119	Male	22.4913	170	130	Fair	New Rural Cooperative Medical Insurance	Senior high school
370119103	370119	Male	24.2215	170	140	Poor	New Rural Cooperative Medical Insurance	Senior high school
370120101	370120	Female	21.6041	161	112	Good	New Rural Cooperative Medical Insurance	Senior high school
370120102	370120	Male	16.8525	167	94	Very good	New Rural Cooperative Medical Insurance	Junior high school
370121101	370121	Male	25.3444	165	138	Poor	New Rural Cooperative Medical Insurance	Illiterate/Semi-literate
370121102	370121	Female	22.3703	148	98	Poor	None of the above	Junior high school
370122101	370122	Female	23.4375	160	120	Good	New Rural Cooperative Medical Insurance	Senior high school
370122102	370122	Male	29.685	177	186	Good	New Rural Cooperative Medical Insurance	Senior high school
370123101	370123	Male	29.3878	175	180	Good	New Rural Cooperative Medical Insurance	Illiterate/Semi-literate
370123102	370123	Female	29.3575	163	156	Very good	New Rural Cooperative Medical Insurance	Illiterate/Semi-literate
370123431	370123	Male	25.2493	178	160	Excellent	New Rural Cooperative Medical Insurance	Senior high school
370124101	370124	Female	25.6312	153	120	Good	New Rural Cooperative Medical Insurance	Primary School
370124102	370124	Male	31.2669	172	185	Fair	New Rural Cooperative Medical Insurance	Primary School
370124103	370124	Male	26.2596	169	150	Good	New Rural Cooperative Medical Insurance	Primary School
370124104	370124	Male	21.7181	173	130	Excellent	New Rural Cooperative Medical Insurance	Senior high school
370125101	370125	Male	20.7612	170	120	Good	None of the above	Senior high school
370125102	370125	Male	20.7612	170	120	Good	Public medical insurance	Illiterate/Semi-literate
370125103	370125	Female	15.625	160	80	Fair	New Rural Cooperative Medical Insurance	Illiterate/Semi-literate
370125104	370125	Female	23.8751	165	130	Very good	New Rural Cooperative Medical Insurance	Illiterate/Semi-literate
370125105	370125	Male	18.5185	180	120	Good	New Rural Cooperative Medical Insurance	Junior high school
370126102	370126	Female			70	Poor	New Rural Cooperative Medical Insurance	Illiterate/Semi-literate
370127101	370127	Male	22.9568	165	125	Good	New Rural Cooperative Medical Insurance	Junior high school
370127102	370127	Female			113	Good	New Rural Cooperative Medical Insurance	Illiterate/Semi-literate
370128101	370128	Female	21.6713	165	118	Very good	New Rural Cooperative Medical Insurance	Junior high school
370128102	370128	Male	21.7738	166	120	Very good	Urban Resident Basic Medical Insurance	Primary School
370128103	637484	Female	20.1951	162	106	Very good	New Rural Cooperative Medical Insurance	Junior high school
370129101	370129	Male	19.3906	190	140	Excellent	None of the above	Primary School
370130101	370130	Female	29.2969	160	150	Good	New Rural Cooperative Medical Insurance	Junior high school
370130102	370130	Male	25.7117	165	140	Very good	New Rural Cooperative Medical Insurance	Junior high school
370130103	370130	Male	22.4913	170	130	Good	New Rural Cooperative Medical Insurance	Bachelor’s degree
370130104	370130	Male	28.2138	171	165	Excellent	Urban Resident Basic Medical Insurance	Senior high school
370131101	370131	Male	22.4913	170	130	Very good	New Rural Cooperative Medical Insurance	Illiterate/Semi-literate
370131102	370131	Female	27.3438	160	140	Very good	None of the above	Primary School
370131103	370131	Male	23.1481	180	150	Very good	New Rural Cooperative Medical Insurance	Junior high school
370131431	370131	Female	18.8189	163	100	Good	New Rural Cooperative Medical Insurance	Junior high school
370132101	370132	Female	20.9572	162	110	Good	New Rural Cooperative Medical Insurance	Junior high school
370132102	370132	Male	24.2215	170	140	Good	New Rural Cooperative Medical Insurance	Illiterate/Semi-literate
370132103	370132	Female	20.0288	158	100	Good	New Rural Cooperative Medical Insurance	Illiterate/Semi-literate
370132104	370132	Male	27.621	183	185	Very good	New Rural Cooperative Medical Insurance	Junior high school
370133101	370133	Male	25.0995	167	140	Very good	New Rural Cooperative Medical Insurance	Illiterate/Semi-literate
370133102	370133	Female	30.7787	171	180	Good	New Rural Cooperative Medical Insurance	Illiterate/Semi-literate
370134101	370134	Male	20.7612	170	120	Good	New Rural Cooperative Medical Insurance	Primary School
370134102	370134	Female	20.0288	158	100	Good	New Rural Cooperative Medical Insurance	Junior high school
370135101	370135	Male	21.9723	170	127	Very good	New Rural Cooperative Medical Insurance	Illiterate/Semi-literate
370135102	370135	Female	26.6389	155	128	Poor	New Rural Cooperative Medical Insurance	Illiterate/Semi-literate
370136101	370136	Male	25.2493	178	160	Very good	New Rural Cooperative Medical Insurance	Junior high school
370136102	370136	Female	28.6851	167	160	Good	New Rural Cooperative Medical Insurance	Junior high school
370137101	370137	Male	31.1419	170	180	Good	New Rural Cooperative Medical Insurance	Junior high school
370137102	370137	Female	25.5937	163	136	Fair	New Rural Cooperative Medical Insurance	Illiterate/Semi-literate
370138101	370138	Female	28.578	162	150	Excellent	New Rural Cooperative Medical Insurance	Primary School
370138102	370138	Male	29.4118	170	170	Fair	New Rural Cooperative Medical Insurance	Junior high school
370138103	370138	Female	21.2585	168	120	Excellent	New Rural Cooperative Medical Insurance	Junior high school
370139101	370139	Male	21.4844	160	110	Good	New Rural Cooperative Medical Insurance	Illiterate/Semi-literate
370139102	370139	Female	25.3906	160	130	Poor	New Rural Cooperative Medical Insurance	Illiterate/Semi-literate
370140101	370140	Male	29.321	180	190	Excellent	New Rural Cooperative Medical Insurance	Junior high school
370140102	370140	Female	18.75	160	96	Excellent	New Rural Cooperative Medical Insurance	Junior high school
370149103	370149	Male	22.1443	168	125	Very good	New Rural Cooperative Medical Insurance	Senior high school
370164103	370164	Male				Very good	New Rural Cooperative Medical Insurance	Junior high school
370164104	370164	Female				Very good	New Rural Cooperative Medical Insurance	Senior high school
370169101	370169	Male	30.4867	165	166	Very good	New Rural Cooperative Medical Insurance	Junior high school
370169102	370169	Female	24.4646	163	130	Good	None of the above	Junior high school
370170101	370170	Male	18.3655	165	100	Fair	New Rural Cooperative Medical Insurance	Primary School
370170102	370170	Male	32.7705	179	210	Excellent	None of the above	Junior high school
370170103	370170	Female	29.7609	169	170	Good	New Rural Cooperative Medical Insurance	Junior high school
370170104	370170	Female	27.5482	165	150	Very good	New Rural Cooperative Medical Insurance	Primary School
370171101	370171	Female	21.2585	168	120	Poor	New Rural Cooperative Medical Insurance	Illiterate/Semi-literate
370172101	370172	Male	20.984	176	130	Poor	New Rural Cooperative Medical Insurance	Illiterate/Semi-literate
370172102	370172	Female	26.6667	150	120	Poor	None of the above	Illiterate/Semi-literate
370172103	370172	Male				Good	New Rural Cooperative Medical Insurance	Bachelor’s degree
370173101	370173	Male	21.2245	175	130	Poor	New Rural Cooperative Medical Insurance	Junior high school
370173102	370173	Female	22.8928	155	110	Excellent	New Rural Cooperative Medical Insurance	Illiterate/Semi-literate
370174102	370174	Female	20	150	90	Poor	New Rural Cooperative Medical Insurance	Illiterate/Semi-literate
370174431	370174	Male	23.8751	165	130	Very good	New Rural Cooperative Medical Insurance	Primary School
370176101	370176	Male	21.2245	175	130	Fair	New Rural Cooperative Medical Insurance	Primary School
370176103	370176	Female	20.7008	163	110	Good	New Rural Cooperative Medical Insurance	Junior high school
370178101	370178	Male	16.1415	176	100	Poor	None of the above	Junior high school
370176431	370176	Female	20.202	165	110	Very good	New Rural Cooperative Medical Insurance	Junior high school
370177101	370177	Male	13.3975	176	83	Fair	New Rural Cooperative Medical Insurance	Junior high school
370177102	370177	Female	12.3705	167	69	Fair	New Rural Cooperative Medical Insurance	Primary School
370179101	370179	Female	29.5684	165	161	Poor	New Rural Cooperative Medical Insurance	Illiterate/Semi-literate
370178102	370178	Female	23.8751	165	130	Excellent	None of the above	Illiterate/Semi-literate
370179431	370179	Female	24.4444	150	110	Poor	New Rural Cooperative Medical Insurance	Illiterate/Semi-literate
370179102	370179	Male	20.202	165	110	Good	New Rural Cooperative Medical Insurance	Junior high school
370179103	370179	Female				Good	New Rural Cooperative Medical Insurance	Senior high school
370183431	370183	Female	24.4444	150	110	Poor	New Rural Cooperative Medical Insurance	Illiterate/Semi-literate
370181101	370181	Male	28.7274	177	180	Good	New Rural Cooperative Medical Insurance	Junior high school
370181103	370181	Female	23.4375	160	120	Very good	New Rural Cooperative Medical Insurance	Primary School
370182101	370182	Female	24.974	155	120	Very good	New Rural Cooperative Medical Insurance	Primary School
370182102	370182	Male	24.2215	170	140	Excellent	Urban Employee Basic Medical Insurance	Senior high school
370182103	370182	Female	28.2284	163	150	Excellent	New Rural Cooperative Medical Insurance	Junior high school
370182105	370182	Male	23.9158	168	135	Excellent	New Rural Cooperative Medical Insurance	Primary School
370183101	370183	Female	22.2222	150	100	Good	New Rural Cooperative Medical Insurance	Primary School
370183102	370183	Male	21.8871	171	128	Good	New Rural Cooperative Medical Insurance	Junior high school
370183103	370183	Female		150		Excellent	New Rural Cooperative Medical Insurance	Primary School
370186101	370186	Female	20.3125	160	104	Poor	New Rural Cooperative Medical Insurance	Illiterate/Semi-literate
370184101	370184	Female	24.974	155	120	Excellent	New Rural Cooperative Medical Insurance	Illiterate/Semi-literate
370184102	370184	Male	22.1453	170	128	Excellent	New Rural Cooperative Medical Insurance	Junior high school
370184104	370184	Female				Excellent	New Rural Cooperative Medical Insurance	Junior high school
370185101	370185	Female	22.0386	165	120	Fair	New Rural Cooperative Medical Insurance	Illiterate/Semi-literate
370185102	370185	Male	23.4375	160	120	Good	New Rural Cooperative Medical Insurance	Illiterate/Semi-literate
370188101	370188	Female	26.2227	155	126	Poor	New Rural Cooperative Medical Insurance	Illiterate/Semi-literate
370186431	370186	Male	19.8839	178	126	Fair	New Rural Cooperative Medical Insurance	Senior high school
370187101	370187	Male	24.6914	180	160	Good	New Rural Cooperative Medical Insurance	Senior high school
370187102	370187	Female	24.539	164	132	Good	New Rural Cooperative Medical Insurance	Junior high school
370187104	370187	Female	20.7612	170	120	Very good	New Rural Cooperative Medical Insurance	Senior high school
370190101	370190	Female			70	Poor	New Rural Cooperative Medical Insurance	Illiterate/Semi-literate
370188102	370188	Male	22.5981	176	140	Good	New Rural Cooperative Medical Insurance	Senior high school
370188103	370188	Male				Excellent	New Rural Cooperative Medical Insurance	Junior high school
370189101	370189	Female	23.8751	165	130	Good	New Rural Cooperative Medical Insurance	Senior high school
370189102	370189	Male	27.7778	180	180	Excellent	New Rural Cooperative Medical Insurance	Junior high school
370192101	370192	Male	20.7612	170	120	Poor	New Rural Cooperative Medical Insurance	Illiterate/Semi-literate
370190102	370190	Male	18.75	160	96	Very good	New Rural Cooperative Medical Insurance	Illiterate/Semi-literate
370191101	370191	Male	19.721	167	110	Fair	New Rural Cooperative Medical Insurance	Illiterate/Semi-literate
370191102	370191	Female	23.1473	161	120	Good	New Rural Cooperative Medical Insurance	Primary School
370191103	370191	Male	24.6914	180	160	Good	Urban Employee Basic Medical Insurance	Junior high school
370195102	370195	Female	24.6355	158	123	Poor	New Rural Cooperative Medical Insurance	Illiterate/Semi-literate
370192103	370192	Male	21.9713	172	130	Fair	New Rural Cooperative Medical Insurance	Illiterate/Semi-literate
370193101	370193	Male	23.03	168	130	Fair	New Rural Cooperative Medical Insurance	Junior high school
370193102	370193	Female	27.5482	165	150	Good	New Rural Cooperative Medical Insurance	Primary School
370195101	370195	Male	20.7612	170	120	Good	New Rural Cooperative Medical Insurance	Junior high school
370196102	370196	Female	23.6128	154	112	Poor	None of the above	Illiterate/Semi-literate
370195104	370195	Male				Very good	New Rural Cooperative Medical Insurance	3- year college
370196101	370196	Male	23.6614	172	140	Good	Public medical insurance	Senior high school
370309102	370309	Male	19.5312	160	100	Poor	New Rural Cooperative Medical Insurance	Junior high school
370309101	370309	Female	22.0317	158	110	Fair	New Rural Cooperative Medical Insurance	Senior high school
370313101	370313	Female			90	Poor	New Rural Cooperative Medical Insurance	Illiterate/Semi-literate
370309103	370309	Female	17.6309	165	96	Good	Urban Employee Basic Medical Insurance	3- year college
370310101	370310	Male	23.5078	165	128	Fair	New Rural Cooperative Medical Insurance	Junior high school
370310102	370310	Female	29.2969	160	150	Very good	New Rural Cooperative Medical Insurance	Primary School
370311101	370311	Male	22.9854	172	136	Very good	Urban Resident Basic Medical Insurance	Junior high school
370311102	370311	Female	20.8117	155	100	Very good	Urban Resident Basic Medical Insurance	Junior high school
370312101	370312	Male	30.9304	178	196	Very good	New Rural Cooperative Medical Insurance	Senior high school
370312102	370312	Female	25.3906	160	130	Very good	New Rural Cooperative Medical Insurance	Primary School
370312103	926269	Female	20.202	165	110	Good	None of the above	3- year college
370314102	370314	Female	29.1363	155	140	Poor	New Rural Cooperative Medical Insurance	Illiterate/Semi-literate
370314101	370314	Male	18.937	178	120	Fair	New Rural Cooperative Medical Insurance	Primary School
370315102	370315	Male	24.2215	170	140	Poor	New Rural Cooperative Medical Insurance	Primary School
370315101	370315	Female	27.7778	120	80	Fair	New Rural Cooperative Medical Insurance	Illiterate/Semi-literate
370318101	370318	Female	20	150	90	Poor	None of the above	Primary School
370316101	370316	Female	31.245	158	156	Good	New Rural Cooperative Medical Insurance	Senior high school
370316102	370316	Male	24.8016	168	140	Very good	Public medical insurance	Junior high school
370317102	370317	Male	21.0077	169	120	Fair	None of the above	Primary School
370317103	370317	Male	28.5714	175	175	Fair	None of the above	Primary School
370317104	370317	Male	21.0077	169	120	Fair	None of the above	Primary School
370317105	370317	Male	17.9151	172	106	Very good	New Rural Cooperative Medical Insurance	Primary School
370319102	370319	Female	20.2395	154	96	Poor	New Rural Cooperative Medical Insurance	Illiterate/Semi-literate
370319101	370319	Male	27.8852	164	150	Fair	New Rural Cooperative Medical Insurance	Primary School
370320101	370320	Female	27.1816	157	134	Poor	New Rural Cooperative Medical Insurance	Primary School
370324102	370324	Female	30.4832	162	160	Poor	New Rural Cooperative Medical Insurance	Junior high school
370320102	370320	Male	27.2311	173	163	Fair	Public medical insurance	Not Applicable
370321101	370321	Male	20.7612	170	120	Fair	New Rural Cooperative Medical Insurance	Junior high school
370321102	370321	Female	26.6667	150	120	Fair	New Rural Cooperative Medical Insurance	Junior high school
370321103	370321	Male	20.4082	175	125	Very good	Urban Employee Basic Medical Insurance	3- year college
370322101	370322	Male	21.7181	173	130	Good	New Rural Cooperative Medical Insurance	Senior high school
370322102	370322	Female	22.0386	165	120	Good	Urban Resident Basic Medical Insurance	Junior high school
370324101	370324	Male	26.4236	174	160	Very good	New Rural Cooperative Medical Insurance	Junior high school
370328101	370328	Male	21.0077	169	120	Poor	New Rural Cooperative Medical Insurance	Primary School
370325101	370325	Male	27.6817	170	160	Very good	New Rural Cooperative Medical Insurance	Junior high school
370325102	370325	Female	21.1203	165	115	Very good	New Rural Cooperative Medical Insurance	Junior high school
370326101	370326	Male	25.8264	176	160	Very good	New Rural Cooperative Medical Insurance	Junior high school
370326102	370326	Female	20.9572	162	110	Fair	Urban Employee Basic Medical Insurance	Senior high school
370327101	370327	Male	21.2245	175	130	Good	New Rural Cooperative Medical Insurance	Junior high school
370327102	370327	Female	23.8751	165	130	Good	Urban Employee Basic Medical Insurance	Junior high school
370328102	370328	Female	25.711	159	130	Poor	New Rural Cooperative Medical Insurance	Primary School
370329102	370329	Female	22.8624	162	120	Poor	New Rural Cooperative Medical Insurance	Primary School
370329101	370329	Male	22.8571	175	140	Fair	New Rural Cooperative Medical Insurance	Primary School
370333102	370333	Female	24.0346	158	120	Poor	New Rural Cooperative Medical Insurance	Junior high school
370330101	370330	Male	18.937	178	120	Very good	New Rural Cooperative Medical Insurance	Junior high school
370330102	370330	Female	20.9572	162	110	Very good	New Rural Cooperative Medical Insurance	Junior high school
370331101	370331	Male	21.9713	172	130	Good	New Rural Cooperative Medical Insurance	Junior high school
370331103	993847	Female	17.7183	162	93	Very good	New Rural Cooperative Medical Insurance	Junior high school
370331431	370331	Female	22.0317	158	110	Good	Urban Resident Basic Medical Insurance	Primary School
370332101	370332	Male	21.0077	169	120	Good	None of the above	Primary School
370332102	370332	Female	22.8624	162	120	Good	None of the above	Junior high school
370333101	370333	Male	25.2493	178	160	Fair	New Rural Cooperative Medical Insurance	Junior high school
370336102	370336	Female	29.2969	160	150	Poor	None of the above	Primary School
370333103	370333	Male	25.2493	178	160	Good	New Rural Cooperative Medical Insurance	Junior high school
370334101	370334	Female	22.0317	158	110	Fair	New Rural Cooperative Medical Insurance	Primary School
370334102	370334	Male	24.6069	174	149	Good	New Rural Cooperative Medical Insurance	Junior high school
370334103	370334	Male	21.4692	174	130	Very good	None of the above	Senior high school
370335101	370335	Female	31.2488	159	158	Good	New Rural Cooperative Medical Insurance	Junior high school
370335102	370335	Male	27.7778	180	180	Very good	New Rural Cooperative Medical Insurance	Junior high school
370336101	370336	Male	27.0416	172	160	Good	None of the above	Junior high school
370422101	370422	Male	29.5768	172	175	Poor	New Rural Cooperative Medical Insurance	Illiterate/Semi-literate
370336104	370336	Male	25.2493	178	160	Very good	None of the above	Junior high school
370341103	943681	Female	21.7738	166	120	Very good	Urban Employee Basic Medical Insurance	Senior high school
370342103	906230	Male	19.0311	170	110	Good	Urban Employee Basic Medical Insurance	3- year college
370349102	370349	Male	24.8016	168	140	Fair	None of the above	Illiterate/Semi-literate
370349103	370349	Female	31.6443	159	160	Fair	New Rural Cooperative Medical Insurance	Junior high school
370349105	370349	Female	22.5827	163	120	Good	New Rural Cooperative Medical Insurance	Not Applicable
370354103	184708	Male	23.6614	172	140	Good	None of the above	Junior high school
370354104	184708	Female	26.6728	162	140	Good	None of the above	Junior high school
370355103	468745	Male	22.2291	171	130	Fair	None of the above	Senior high school
370425102	370425	Female	20.2848	157	100	Poor	New Rural Cooperative Medical Insurance	Junior high school
370422102	370422	Female			135	Very good	New Rural Cooperative Medical Insurance	Illiterate/Semi-literate
370423101	370423	Female	25.711	159	130	Excellent	New Rural Cooperative Medical Insurance	Junior high school
370423102	370423	Male	28.3447	168	160	Very good	New Rural Cooperative Medical Insurance	Primary School
370425101	370425	Male	31.8339	170	184	Good	Urban Employee Basic Medical Insurance	Senior high school
370426101	370426	Male	24.7721	174	150	Poor	New Rural Cooperative Medical Insurance	Primary School
370427101	370427	Female				Poor	New Rural Cooperative Medical Insurance	Illiterate/Semi-literate
370430101	370430	Female	26.4308	155	127	Poor	New Rural Cooperative Medical Insurance	Junior high school
370428101	370428	Female	25.3906	160	130	Excellent	New Rural Cooperative Medical Insurance	Primary School
370428103	370428	Female	18.6012	168	105	Very good	None of the above	Senior high school
370429101	370429	Female	24.6094	160	126	Fair	New Rural Cooperative Medical Insurance	Junior high school
370429103	370429	Male	18.726	179	120	Fair	New Rural Cooperative Medical Insurance	Junior high school
370433102	370433	Female			100	Poor	New Rural Cooperative Medical Insurance	Illiterate/Semi-literate
370430102	370430	Male	25.3906	160	130	Good	None of the above	Primary School
370431102	370431	Female	26.6389	155	128	Excellent	New Rural Cooperative Medical Insurance	Junior high school
370432101	370432	Female	23.7332	159	120	Very good	New Rural Cooperative Medical Insurance	Primary School
370432102	370432	Male	27.7778	180	180	Good	None of the above	Junior high school
370432432	370432	Female	21.5139	167	120	Fair	New Rural Cooperative Medical Insurance	Illiterate/Semi-literate
370433101	370433	Male	17.9982	165	98	Fair	New Rural Cooperative Medical Insurance	Primary School
370435101	370435	Female			120	Poor	New Rural Cooperative Medical Insurance	Illiterate/Semi-literate
370434101	370434	Female	26.5625	160	136	Fair	New Rural Cooperative Medical Insurance	Primary School
370439101	370439	Female			130	Poor	New Rural Cooperative Medical Insurance	Illiterate/Semi-literate
370435103	370435	Female	33.3333	150	150	Fair	New Rural Cooperative Medical Insurance	Junior high school
370435105	370435	Male	25.9516	170	150	Fair	New Rural Cooperative Medical Insurance	Junior high school
370436101	370436	Male	21.7738	166	120	Fair	New Rural Cooperative Medical Insurance	Junior high school
370442101	370442	Male	26.5625	160	136	Poor	New Rural Cooperative Medical Insurance	Primary School
370439104	370439	Female	23.8751	165	130	Very good	New Rural Cooperative Medical Insurance	Junior high school
370440101	370440	Male	21.0772	163	112	Good	New Rural Cooperative Medical Insurance	Junior high school
370440102	370440	Female	21.4844	160	110	Very good	Supplementary medical insurance	Illiterate/Semi-literate
370441101	370441	Female	26.7094	156	130	Good	New Rural Cooperative Medical Insurance	Illiterate/Semi-literate
370443101	370443	Male	25.6612	182	170	Poor	New Rural Cooperative Medical Insurance	Primary School
370446102	370446	Male	22.9854	172	136	Poor	New Rural Cooperative Medical Insurance	Primary School
370444101	370444	Male	29.4118	170	170	Fair	New Rural Cooperative Medical Insurance	Junior high school
370445101	370445	Male	21.9713	172	130	Good	Urban Employee Basic Medical Insurance	3- year college
370446101	370446	Female	22.2222	150	100	Good	New Rural Cooperative Medical Insurance	Illiterate/Semi-literate
370447102	370447	Male	24.2215	170	140	Poor	New Rural Cooperative Medical Insurance	Illiterate/Semi-literate
370447101	370447	Female	25.3906	160	130	Fair	New Rural Cooperative Medical Insurance	Illiterate/Semi-literate
370479101	370479	Male	22.4913	170	130	Poor	Urban Resident Basic Medical Insurance	Junior high school
370448101	370448	Male	18.9164	165	103	Fair	New Rural Cooperative Medical Insurance	Junior high school
370461103	370461	Male	27.0062	180	175	Very good	Urban Employee Basic Medical Insurance	Senior high school
370477101	370477	Male	26.1224	175	160	Good	Urban Resident Basic Medical Insurance	Senior high school
370477102	370477	Female	23.4375	160	120	Very good	Urban Resident Basic Medical Insurance	Junior high school
370477103	370477	Female	19.487	168	110	Very good	None of the above	Senior high school
370478101	370478	Female	25.7117	165	140	Fair	None of the above	Primary School
370478102	370478	Male	18.3655	165	100	Very good	Urban Resident Basic Medical Insurance	Junior high school
370489102	370489	Female	21.7047	157	107	Poor	None of the above	Senior high school
370479102	370479	Female	20.202	165	110	Fair	Urban Resident Basic Medical Insurance	Junior high school
370479103	370479	Male	16.7883	181	110	Excellent	Urban Resident Basic Medical Insurance	Junior high school
370480101	370480	Male	24.977	165	136	Fair	None of the above	Primary School
370480102	370480	Female	21.5287	162	113	Fair	None of the above	Illiterate/Semi-literate
370481101	370481	Female	22.8928	155	110	Good	Urban Employee Basic Medical Insurance	Primary School
370481102	370481	Male	33.8021	172	200	Fair	Urban Resident Basic Medical Insurance	Junior high school
370481103	370481	Female	27.3438	160	140	Very good	Urban Resident Basic Medical Insurance	Not Applicable
370482101	370482	Male	25.9516	170	150	Good	Public medical insurance	Primary School
370482102	370482	Female	24.3418	157	120	Very good	Public medical insurance	Junior high school
370483101	370483	Female	23.4375	160	120	Very good	Urban Resident Basic Medical Insurance	Senior high school
370483102	370483	Male	30.4218	172	180	Good	Urban Employee Basic Medical Insurance	3- year college
370483103	370483	Female	20.202	165	110	Very good	Urban Employee Basic Medical Insurance	Bachelor’s degree
370483104	370483	Male	24.6914	180	160	Very good	None of the above	Junior high school
370485101	370485	Male	27.7551	175	170	Very good	Urban Employee Basic Medical Insurance	Bachelor’s degree
370485102	370485	Female	22.1003	162	116	Excellent	Urban Employee Basic Medical Insurance	3- year college
370487101	370487	Male	23.6713	178	150	Very good	Public medical insurance	Bachelor’s degree
370487102	370487	Female	24.5065	172	145	Very good	Public medical insurance	Senior high school
370487103	370487	Male	26.5832	184	180	Very good	None of the above	Junior high school
370488101	370488	Female	28.2828	165	154	Very good	New Rural Cooperative Medical Insurance	Primary School
370488102	370488	Male	27.6817	170	160	Very good	New Rural Cooperative Medical Insurance	Primary School
370488103	370488	Male	31.6735	175	194	Excellent	New Rural Cooperative Medical Insurance	3- year college
370489101	370489	Male	27.2817	168	154	Good	Public medical insurance	3- year college
370495102	370495	Male	27.0416	172	160	Poor	Urban Resident Basic Medical Insurance	Junior high school
370490101	370490	Male	25.5354	177	160	Very good	Public medical insurance	3- year college
370490102	370490	Female	24.7676	162	130	Good	Public medical insurance	Bachelor’s degree
370490103	370490	Female	17.8756	173	107	Very good	New Rural Cooperative Medical Insurance	Junior high school
370491101	370491	Male	28.4055	178	180	Very good	Public medical insurance	3- year college
370491102	370491	Female	23.3067	167	130	Very good	Public medical insurance	Bachelor’s degree
370493101	370493	Male	20.5078	160	105	Good	New Rural Cooperative Medical Insurance	Senior high school
370493102	370493	Female	24.6548	156	120	Very good	Urban Resident Basic Medical Insurance	Illiterate/Semi-literate
370494102	370494	Female	20.0288	158	100	Very good	None of the above	Illiterate/Semi-literate
370495101	370495	Female	27.8852	164	150	Very good	Urban Resident Basic Medical Insurance	Primary School
370498102	370498	Female	30.6667	150	138	Poor	Urban Resident Basic Medical Insurance	Senior high school
370496101	370496	Male	19.5918	175	120	Very good	New Rural Cooperative Medical Insurance	Junior high school
370496102	370496	Female	19.1406	160	98	Good	Urban Resident Basic Medical Insurance	Primary School
370497101	370497	Male	20.6612	176	128	Fair	Public medical insurance	Primary School
370497103	370497	Female	25.9695	152	120	Good	Public medical insurance	Primary School
370497104	370497	Male	26.1224	175	160	Very good	New Rural Cooperative Medical Insurance	Senior high school
370497105	370497	Female	17.5781	160	90	Good	New Rural Cooperative Medical Insurance	Junior high school
370498101	370498	Male	23.8754	170	138	Good	Urban Resident Basic Medical Insurance	Junior high school
370500102	370500	Female	25.9695	152	120	Poor	Urban Resident Basic Medical Insurance	Junior high school
370499101	370499	Male	27.7778	180	180	Fair	Urban Resident Basic Medical Insurance	Primary School
370499102	370499	Female	19.5312	160	100	Good	Urban Resident Basic Medical Insurance	Illiterate/Semi-literate
370501103	370501	Male	20.202	165	110	Poor	Urban Resident Basic Medical Insurance	Illiterate/Semi-literate
370501101	370501	Male	27.2311	173	163	Very good	Public medical insurance	3- year college
370501102	370501	Female	26.5021	159	134	Good	Urban Resident Basic Medical Insurance	Junior high school
370501104	370501	Female	30.8889	150	139	Poor	Urban Resident Basic Medical Insurance	Illiterate/Semi-literate
370503101	370503	Male	27.5482	165	150	Poor	New Rural Cooperative Medical Insurance	Primary School
370501431	370501	Female	19.6752	161	102	Very good	Urban Resident Basic Medical Insurance	Senior high school
370502101	370502	Male	21.8724	167	122	Good	Urban Resident Basic Medical Insurance	Junior high school
370502102	370502	Female	22.6811	166	125	Very good	Urban Resident Basic Medical Insurance	Junior high school
370504101	370504	Female			90	Poor	None of the above	Illiterate/Semi-literate
370503102	370503	Female	20.8117	155	100	Fair	New Rural Cooperative Medical Insurance	Primary School
370579102	370579	Male	18.3655	165	100	Poor	None of the above	Junior high school
370504102	370504	Male	20.0474	173	120	Very good	Public medical insurance	Junior high school
370504104	370504	Female	21.4844	160	110	Very good	Public medical insurance	Senior high school
370505101	370505	Female	27.4589	168	155	Fair	New Rural Cooperative Medical Insurance	Junior high school
370505102	370505	Male	29.3878	175	180	Very good	None of the above	Senior high school
370506101	370506	Male	32.0069	170	185	Very good	Urban Resident Basic Medical Insurance	3- year college
370506102	370506	Female	22.4609	160	115	Very good	Urban Resident Basic Medical Insurance	Primary School
370506103	370506	Female	20.3244	163	108	Very good	New Rural Cooperative Medical Insurance	Junior high school
370506431	370506	Male	27.1816	157	134	Good	Public medical insurance	Senior high school
370507101	370507	Male	23.9395	177	150	Very good	Urban Employee Basic Medical Insurance	Senior high school
370507102	370507	Female	21.4844	160	110	Good	New Rural Cooperative Medical Insurance	Junior high school
370508101	370508	Female	25.356	157	125	Very good	New Rural Cooperative Medical Insurance	Junior high school
370508102	370508	Male	23.3564	170	135	Very good	New Rural Cooperative Medical Insurance	Junior high school
370508104	687332	Female	21.4844	160	110	Very good	Urban Employee Basic Medical Insurance	Senior high school
370565101	370565	Female	24.0346	158	120	Very good	Urban Resident Basic Medical Insurance	Senior high school
370566101	370566	Male	27.6817	170	160	Excellent	New Rural Cooperative Medical Insurance	Senior high school
370566102	370566	Female	23.3067	167	130	Very good	New Rural Cooperative Medical Insurance	Junior high school
370567101	370567	Male	25.8264	176	160	Excellent	Urban Resident Basic Medical Insurance	Illiterate/Semi-literate
370567102	370567	Female	26.3702	157	130	Very good	New Rural Cooperative Medical Insurance	Illiterate/Semi-literate
370568101	370568	Female	22.8624	162	120	Good	New Rural Cooperative Medical Insurance	Primary School
370568102	370568	Male	24.2215	170	140	Very good	New Rural Cooperative Medical Insurance	Junior high school
370568103	370568	Male	24.1052	185	165	Very good	None of the above	Not Applicable
370569101	370569	Male	21.6049	180	140	Good	New Rural Cooperative Medical Insurance	Junior high school
370569102	370569	Female	27.0552	155	130	Good	New Rural Cooperative Medical Insurance	Illiterate/Semi-literate
370570101	370570	Female	27.6254	162	145	Good	New Rural Cooperative Medical Insurance	Junior high school
370570102	370570	Male	26.6436	170	154	Good	New Rural Cooperative Medical Insurance	Junior high school
370571101	370571	Female	23.0518	164	124	Very good	Urban Employee Basic Medical Insurance	3- year college
370574101	370574	Female	28.0957	155	135	Fair	None of the above	Junior high school
370574102	370574	Male	19.5918	175	120	Very good	None of the above	Senior high school
370576101	370576	Male	29.7265	174	180	Good	New Rural Cooperative Medical Insurance	Junior high school
370576102	370576	Female	24.3418	157	120	Fair	None of the above	Illiterate/Semi-literate
370577101	370577	Female	22.0386	165	120	Good	New Rural Cooperative Medical Insurance	Junior high school
370577102	370577	Male	32.3232	165	176	Good	New Rural Cooperative Medical Insurance	Junior high school
370578101	370578	Female	24.3418	157	120	Good	New Rural Cooperative Medical Insurance	Primary School
370578102	370578	Male	23.8751	165	130	Good	None of the above	Junior high school
370579101	370579	Female	28.6851	167	160	Good	Supplementary medical insurance	Senior high school
370588102	370588	Female	28.5075	151	130	Poor	None of the above	Primary School
370582101	370582	Male	21.6788	186	150	Good	None of the above	Senior high school
370582102	370582	Female	19.4771	152	90	Fair	New Rural Cooperative Medical Insurance	Junior high school
370584101	370584	Male	27.6817	170	160	Excellent	New Rural Cooperative Medical Insurance	Junior high school
370584102	370584	Female	22.2222	150	100	Good	New Rural Cooperative Medical Insurance	Primary School
370584103	370584	Male	26.5432	180	172	Good	Urban Resident Basic Medical Insurance	3- year college
370584104	370584	Female	19.2837	165	105	Good	New Rural Cooperative Medical Insurance	Senior high school
370585102	370585	Female	24.4141	160	125	Good	New Rural Cooperative Medical Insurance	Junior high school
370586101	370586	Male	24.4898	175	150	Good	Public medical insurance	3- year college
370586102	370586	Female	26.5625	160	136	Good	Urban Resident Basic Medical Insurance	Primary School
370586103	370586	Female	20.7612	170	120	Good	New Rural Cooperative Medical Insurance	3- year college
370586104	370586	Female	19.0311	170	110	Good	Urban Resident Basic Medical Insurance	Not Applicable
370587101	370587	Male	24.7721	174	150	Good	New Rural Cooperative Medical Insurance	Junior high school
370587102	370587	Female	23.7118	163	126	Good	New Rural Cooperative Medical Insurance	Junior high school
370588101	370588	Male	22.4913	170	130	Fair	New Rural Cooperative Medical Insurance	Junior high school
370589102	370589	Female	25.3906	160	130	Poor	New Rural Cooperative Medical Insurance	Primary School
370589101	370589	Male	25.9516	170	150	Good	New Rural Cooperative Medical Insurance	Senior high school
370592101	370592	Female			110	Poor	None of the above	Illiterate/Semi-literate
370590101	370590	Male	22.0932	178	140	Good	New Rural Cooperative Medical Insurance	Junior high school
370590102	370590	Female	31.2213	165	170	Fair	New Rural Cooperative Medical Insurance	Junior high school
370593102	370593	Female	31.1419	170	180	Poor	New Rural Cooperative Medical Insurance	Junior high school
370593101	370593	Male	18.3655	165	100	Fair	None of the above	Junior high school
370645101	370645	Female	23.03	168	130	Poor	New Rural Cooperative Medical Insurance	Illiterate/Semi-literate
370594101	370594	Male	31.8878	168	180	Very good	New Rural Cooperative Medical Insurance	Junior high school
370594102	370594	Male	23.8751	165	130	Excellent	New Rural Cooperative Medical Insurance	Junior high school
370594431	370594	Female	27.3438	160	140	Very good	New Rural Cooperative Medical Insurance	Junior high school
370627101	370627	Female	31.1419	170	180	Good	Public medical insurance	Bachelor’s degree
370627102	370627	Male	22.8571	175	140	Very good	Urban Employee Basic Medical Insurance	3- year college
370633101	370633	Male	23.3887	173	140	Good	Urban Employee Basic Medical Insurance	Bachelor’s degree
370633102	370633	Female	27.6817	170	160	Very good	Public medical insurance	Bachelor’s degree
370636101	370636	Female	28.1969	162	148	Fair	Urban Employee Basic Medical Insurance	Illiterate/Semi-literate
370644101	370644	Male	32.526	170	188	Fair	Public medical insurance	Bachelor’s degree
370644102	370644	Female	24.0346	158	120	Very good	Public medical insurance	Bachelor’s degree
370673431	370673	Female	31.2213	165	170	Poor	New Rural Cooperative Medical Insurance	Primary School
370650101	370650	Male	26.7299	173	160	Fair	Urban Employee Basic Medical Insurance	Senior high school
370650102	370650	Female	21.7193	162	114	Good	Urban Employee Basic Medical Insurance	3- year college
370651101	370651	Male	24.2424	165	132	Good	Urban Employee Basic Medical Insurance	3- year college
370651102	370651	Female	22.4813	162	118	Excellent	Urban Resident Basic Medical Insurance	Senior high school
370652101	370652	Male	21.6049	180	140	Good	Urban Employee Basic Medical Insurance	Senior high school
370654101	370654	Female	20.0288	158	100	Fair	Urban Resident Basic Medical Insurance	Primary School
370654102	370654	Male	25.0361	158	125	Good	Public medical insurance	Senior high school
370661101	370661	Male	19.3698	176	120	Good	New Rural Cooperative Medical Insurance	Bachelor’s degree
370662101	370662	Female	30.4076	156	148	Fair	New Rural Cooperative Medical Insurance	Illiterate/Semi-literate
370662102	370662	Male	22.8374	170	132	Fair	New Rural Cooperative Medical Insurance	Junior high school
370662103	370662	Male	18.9919	174	115	Good	New Rural Cooperative Medical Insurance	Primary School
370669101	370669	Male	23.3067	167	130	Excellent	Urban Employee Basic Medical Insurance	Senior high school
370673101	370673	Male	25.9516	170	150	Fair	None of the above	Senior high school
370676103	370676	Female	20.9566	156	102	Poor	Urban Employee Basic Medical Insurance	3- year college
370676102	370676	Male	25.6874	168	145	Good	Urban Employee Basic Medical Insurance	3- year college
370679101	370679	Male	24.4898	175	150	Poor	New Rural Cooperative Medical Insurance	Bachelor’s degree
370677101	370677	Male	22.5981	176	140	Good	None of the above	Primary School
370677102	370677	Female	26.9531	160	138	Fair	None of the above	Junior high school
370747101	370747	Male	25.3515	172	150	Poor	New Rural Cooperative Medical Insurance	Illiterate/Semi-literate
370679102	370679	Female	22.8624	162	120	Good	New Rural Cooperative Medical Insurance	Senior high school
370680101	370680	Female	17.8465	164	96	Fair	None of the above	Junior high school
370680102	370680	Male	24.4898	175	150	Very good	None of the above	Senior high school
370680431	370680	Female	28.0404	158	140	Fair	New Rural Cooperative Medical Insurance	Primary School
370681101	370681	Male	24.4898	175	150	Very good	Urban Employee Basic Medical Insurance	Junior high school
370681102	370681	Female	26.6667	150	120	Good	Urban Employee Basic Medical Insurance	Junior high school
370683101	370683	Male	25.8264	176	160	Good	Urban Employee Basic Medical Insurance	3- year college
370683102	370683	Female	23.3091	155	112	Good	Urban Employee Basic Medical Insurance	3- year college
370686101	370686	Female	30.0433	158	150	Good	Urban Resident Basic Medical Insurance	Senior high school
370686102	370686	Male	28.578	162	150	Good	Urban Employee Basic Medical Insurance	Senior high school
370690103	370690	Male	18.5911	172	110	Good	New Rural Cooperative Medical Insurance	Not Applicable
370745101	370745	Male	29.9836	178	190	Good	New Rural Cooperative Medical Insurance	Junior high school
370745102	370745	Female	28.0957	155	135	Excellent	New Rural Cooperative Medical Insurance	Illiterate/Semi-literate
370745103	370745	Male	31.6337	171	185	Very good	New Rural Cooperative Medical Insurance	Junior high school
370745104	370745	Female	29.1363	155	140	Excellent	New Rural Cooperative Medical Insurance	Junior high school
370746101	370746	Male	22.4913	170	130	Excellent	New Rural Cooperative Medical Insurance	Junior high school
370746102	370746	Female	24.0234	160	123	Excellent	New Rural Cooperative Medical Insurance	Junior high school
370749101	370749	Male	27.6817	170	160	Poor	New Rural Cooperative Medical Insurance	Junior high school
370747102	370747	Female	22.6003	156	110	Good	New Rural Cooperative Medical Insurance	Illiterate/Semi-literate
370748101	370748	Male	20.202	165	110	Excellent	New Rural Cooperative Medical Insurance	Primary School
370748102	370748	Female	26.6667	150	120	Fair	New Rural Cooperative Medical Insurance	Primary School
370748103	370748	Male	27.6817	170	160	Good	New Rural Cooperative Medical Insurance	Junior high school
370762103	370762	Female	23.4375	160	120	Poor	New Rural Cooperative Medical Insurance	Junior high school
370749102	370749	Female	29.1363	155	140	Excellent	New Rural Cooperative Medical Insurance	Junior high school
370749103	370749	Male	22.3094	172	132	Good	New Rural Cooperative Medical Insurance	Junior high school
370750101	370750	Male	23.5102	175	144	Good	New Rural Cooperative Medical Insurance	Junior high school
370750102	370750	Female	26.0262	164	140	Excellent	New Rural Cooperative Medical Insurance	Junior high school
370750103	370750	Female	19.8177	174	120	Very good	New Rural Cooperative Medical Insurance	Junior high school
370751101	370751	Male	22.4913	170	130	Good	New Rural Cooperative Medical Insurance	Junior high school
370751102	370751	Female	22.68	164	122	Good	New Rural Cooperative Medical Insurance	Junior high school
370754101	370754	Female	27.3438	160	140	Good	New Rural Cooperative Medical Insurance	Primary School
370754102	370754	Male	24.2215	170	140	Good	New Rural Cooperative Medical Insurance	Primary School
370755101	746302	Female	30.2978	152	140	Good	New Rural Cooperative Medical Insurance	Junior high school
370755102	746302	Male	26.2188	168	148	Fair	Urban Employee Basic Medical Insurance	Junior high school
370755103	370755	Male	25.8645	168	146	Good	New Rural Cooperative Medical Insurance	Junior high school
370755104	370755	Female	33.3333	150	150	Fair	New Rural Cooperative Medical Insurance	Junior high school
370755105	746302	Female			100	Good	New Rural Cooperative Medical Insurance	Illiterate/Semi-literate
370758101	370758	Male	25.9516	170	150	Excellent	New Rural Cooperative Medical Insurance	Primary School
370758102	370758	Female	28.8889	150	130	Good	New Rural Cooperative Medical Insurance	Illiterate/Semi-literate
370759101	370759	Female	26.6728	162	140	Fair	New Rural Cooperative Medical Insurance	Primary School
370759102	370759	Male	25.8264	176	160	Fair	New Rural Cooperative Medical Insurance	Senior high school
370760101	370760	Male	26.3672	160	135	Good	Public medical insurance	3- year college
370760102	370760	Female	23.8751	165	130	Good	New Rural Cooperative Medical Insurance	Illiterate/Semi-literate
370760103	370760	Male				Very good	Urban Employee Basic Medical Insurance	Bachelor’s degree
370760431	370760	Female	19.5312	160	100	Very good	Urban Employee Basic Medical Insurance	3- year college
370762101	370762	Female	24.4444	150	110	Good	Public medical insurance	Primary School
370762102	370762	Male	30.1103	163	160	Good	New Rural Cooperative Medical Insurance	Primary School
370764102	370764	Male	25.9516	170	150	Poor	Public medical insurance	Primary School
370762105	370762	Male	21.7181	173	130	Very good	New Rural Cooperative Medical Insurance	Senior high school
370763101	370763	Female	21.7784	156	106	Fair	None of the above	Junior high school
370763102	370763	Male	26.1224	175	160	Very good	New Rural Cooperative Medical Insurance	Junior high school
370764101	370764	Female	19.3359	160	99	Good	New Rural Cooperative Medical Insurance	Illiterate/Semi-literate
370769431	370769	Female	27.3438	160	140	Poor	New Rural Cooperative Medical Insurance	Illiterate/Semi-literate
370764431	370764	Male	27.6817	170	160	Excellent	New Rural Cooperative Medical Insurance	Junior high school
370766102	370766	Female	23.3067	167	130	Fair	New Rural Cooperative Medical Insurance	Primary School
370767101	370767	Male	23.8751	165	130	Good	New Rural Cooperative Medical Insurance	Primary School
370767102	370767	Female	20	150	90	Excellent	New Rural Cooperative Medical Insurance	Illiterate/Semi-literate
370769101	370769	Female	26.2917	162	138	Fair	New Rural Cooperative Medical Insurance	Junior high school
370769102	370769	Male	23.1834	170	134	Very good	New Rural Cooperative Medical Insurance	Junior high school
370769103	370769	Male	22.8931	181	150	Excellent	New Rural Cooperative Medical Insurance	Junior high school
370770103	370770	Male	26.7299	173	160	Poor	Public medical insurance	Senior high school
370769432	370769	Female	27.3438	160	140	Very good	New Rural Cooperative Medical Insurance	Junior high school
370770101	370770	Female	27.0552	155	130	Good	New Rural Cooperative Medical Insurance	Senior high school
370770102	370770	Male	21.2245	175	130	Good	New Rural Cooperative Medical Insurance	Senior high school
370771101	370771	Female	27.3438	160	140	Poor	New Rural Cooperative Medical Insurance	Illiterate/Semi-literate
370770104	370770	Female	23.8751	165	130	Good	New Rural Cooperative Medical Insurance	3- year college
370176104	394317	Male	24.4898	175	150	Poor	New Rural Cooperative Medical Insurance	Primary School
370771102	370771	Male	27.7743	178	176	Excellent	New Rural Cooperative Medical Insurance	Junior high school
370772101	370772	Female	25.3906	160	130	Excellent	New Rural Cooperative Medical Insurance	Junior high school
370772102	370772	Male	24.4898	175	150	Fair	New Rural Cooperative Medical Insurance	Junior high school
370772431	370772	Male	27.7551	175	170	Excellent	New Rural Cooperative Medical Insurance	Junior high school
370788102	370788	Female	19.4674	165	106	Good	New Rural Cooperative Medical Insurance	Junior high school
370797103	370797	Female	18.8271	158	94	Very good	New Rural Cooperative Medical Insurance	Not Applicable
394317431	394317	Male	22.4913	170	130	Good	New Rural Cooperative Medical Insurance	Junior high school
468745431	468745	Female	21.3382	162	112	Good	Urban Employee Basic Medical Insurance	Junior high school
687332431	687332	Male	18.937	178	120	Very good	Urban Employee Basic Medical Insurance	Senior high school
