# Supplementary material for: Measurement and determinants of multidimensional urban poverty: Evidence from Shandong Province, China
Source: PLoS One. 2024 May 17;19(5):e0300263. doi: 10.1371/journal.pone.0300263 (PMC11101045; doi:10.1371/journal.pone.0300263)
Supplement: S3 Dataset — (XLSX) [file pone.0300263.s003.xlsx]

## Sheet: Household Data
FID	Household income (CNY)	Household per capita income (CNY)	Household size	Cooking fuel	Drinking water	Homeownership	Housing area (sq m)	Housing area per capita (sq m)	Total value of durable goods (CNY)	School attendance
108244	99000	33000	3	Liquid gas	Well water	Other	78	26	4800	Attending school
108476	50000	50000	1	Natural gas	Tap water	Property right solely owned by the family	87	87	12813.4	Attending school
108598	55000	27500	2	Liquid gas	Tap water	Property right partly owned by the family member	30	15	70500	Attending school
124015	20000	20000	1	Electricity	Tap water	Friends or relatives	60	60	1264.68	Attending school
128083	120000	60000	2	Liquid gas	Well water	Property right solely owned by the family	56	28	19033.3	Attending school
143982	40000	40000	1	Natural gas	Tap water	Cheap rental house	60	60	1370	Attending school
148472	80000	26666.7	3	Liquid gas	Tap water	Property right partly owned by the family member	100	33.3333	1850	Attending school
148533	80000	40000	2	Electricity	Tap water	Property right partly owned by the family member	80	40	9650	Attending school
149073	80000	20000	4	Electricity	Tap water	Property right solely owned by the family	86	21.5	71783.3	Attending school
149191	30000	10000	3	Natural gas	Tap water	Property right solely owned by the family	135	45	108750	Attending school
151708			5			Property right solely owned by the family	81	16.2	28625	Attending school
166468	60700	30350	2	Electricity	Tap water	Friends or relatives	60	30	52380.3	Attending school
167775	36100	36100	1	Liquid gas	Tap water	Cheap rental house	196	196	60000	Attending school
168104	70000	70000	1	Electricity	Mineral/Purified/Filtered water	Commercial house rentable in the market	14	14	52058.2	Attending school
168228	20000	6666.67	3	Liquid gas	Tap water	Commercial house rentable in the market	50	16.6667	1400	Attending school
184708	77500	19375	4	Natural gas	Tap water	Property right solely owned by the family	80	20	54268.2	Attending school
187057	50000	25000	2	Liquid gas	Tap water	Property right solely owned by the family	115	57.5	39200	Attending school
187398	1500	1500	1	Firewood/Straw	Well water	Property right solely owned by the family	160	160	1100	Attending school
187828	20000	6666.67	3	Liquid gas	Well water	Property right solely owned by the family	104	34.6667	26000	Attending school
206374	70000	23333.3	3	Liquid gas	Tap water	Property right partly owned by the family member	120	40	35500	Attending school
206668			1			Commercial house rentable in the market	90	90	10916.7	Attending school
206809	77680	38840	1	Liquid gas	Tap water	Friends or relatives			2600	Attending school
227398	100000	33333.3	3	Natural gas	Tap water	Property right solely owned by the family	140	46.6667	79600	Attending school
239073			3	Liquid gas	Tap water	Property right partly owned by the family member	93	31	34750	Attending school
247122	32000	10666.7	3	Electricity	Tap water	Commercial house rentable in the market	120	40	11000	Attending school
247148	23000	7666.67	3	Liquid gas	Tap water	Property right solely owned by the family	110	36.6667	36700	Attending school
247424	30000	15000	2	Liquid gas	Tap water	Commercial house rentable in the market	72	36	3600	Attending school
247442			1			Public house (gong fang) provided by work unit	30	30	23709.7	Attending school
247642	10000	3333.33	3	Electricity	Tap water	Public rental house	90	30	28600	Attending school
247886	130000	43333.3	3	Liquid gas	Well water	Property right solely owned by the family	110	36.6667	4500	Attending school
262760	35000	35000	1	Electricity	Tap water	Commercial house rentable in the market	50	50	1866.52	Attending school
266335	80000	40000	2	Natural gas	Tap water	Property right solely owned by the family	120	60	58850	Attending school
266340	91400	91400	2	Liquid gas	Tap water	Property right partly owned by the family member	106	53	12000	Attending school
275928	50000	16666.7	3	Liquid gas	Tap water	Commercial house rentable in the market	200	66.6667	4700	Attending school
281548	30000	30000	1	Liquid gas	Tap water	Public rental house	100	100	5700	Attending school
370001	50000	25000	2	Liquid gas	Tap water	Friends or relatives	200	100	2250	Attending school
370003	38600	9650	4	Liquid gas	Tap water	Property right solely owned by the family	120	30	2700	Attending school
370004	870	870	1	Firewood/Straw	Tap water	Property right solely owned by the family	90	90	30	Attending school
370005	47100	23550	2	Electricity	Tap water	Friends or relatives	200	100	2560	Attending school
370006	59900	9983.33	6	Liquid gas	Tap water	Property right solely owned by the family	100	16.6667	32800	Attending school
370007	15900	5300	3	Liquid gas	Well water	Property right solely owned by the family	108	36	2350	Attending school
370008	704	352	2	Liquid gas	Tap water	Property right solely owned by the family	80	40	680	Attending school
370009	30330	15165	2	Firewood/Straw	Well water	Property right solely owned by the family	160	80	2900	Attending school
370010	1000	1000	1	Liquid gas	Tap water	Property right solely owned by the family	130	130	650	Attending school
370012	21900	7300	3	Liquid gas	Tap water	Property right solely owned by the family	120	40	8700	Attending school
370013	17825	8912.5	2	Liquid gas	Tap water	Property right solely owned by the family	104	52	2650	Attending school
370014	40300	20150	2	Electricity	Tap water	Property right solely owned by the family	208	104	5750	Attending school
370015	46400	46400	3	Liquid gas	Well water	Property right solely owned by the family	104	34.6667	11000	Attending school
370016	22590	5647.5	4	Electricity	Mineral/Purified/Filtered water	Property right solely owned by the family	230	57.5	10000	Attending school
370017	41220	13740	3	Liquid gas	Tap water	Property right solely owned by the family	115	38.3333	5600	Attending school
370019	49200	16400	3	Liquid gas	Tap water	Property right solely owned by the family	125	41.6667	9200	Attending school
370020	50005	16668.3	3	Liquid gas	Tap water	Property right solely owned by the family	115	38.3333	48500	Attending school
370022	116000	29000	4	Liquid gas	Tap water	Property right solely owned by the family	120	30	56600	Attending school
370023	36000	12000	3	Liquid gas	Tap water	Property right solely owned by the family	96	32	1750	Attending school
370024	35000	11666.7	3	Liquid gas	Well water	Property right solely owned by the family	120	40	6050	Attending school
370026	18000	6000	3	Liquid gas	Well water	Property right solely owned by the family	115	38.3333	2300	Attending school
370027	48050	16016.7	3	Liquid gas	Mineral/Purified/Filtered water	Property right solely owned by the family	110	36.6667	3900	Attending school
370031	21050	7016.67	3	Liquid gas	Tap water	Property right solely owned by the family	130	43.3333	2380	Attending school
370034	97300	13900	7	Liquid gas	Tap water	Property right solely owned by the family	300	42.8571	41800	Attending school
370035	16900	5633.33	3	Liquid gas	Tap water	Property right solely owned by the family	200	66.6667	4900	Attending school
370036	52200	17400	3	Liquid gas	Tap water	Property right solely owned by the family	300	100	9600	Attending school
370037	56130	28065	5	Firewood/Straw	Tap water	Property right solely owned by the family	120	24	1600	Attending school
370038	12450	4150	3	Liquid gas	Tap water	Property right solely owned by the family	110	36.6667	39100	Attending school
370039	6490	3245	2	Electricity	Tap water	Property right solely owned by the family			1800	Attending school
370040	8020	2673.33	3	Liquid gas	Tap water	Property right solely owned by the family	120	40	7400	Attending school
370041	1260	1260	1	Firewood/Straw	Well water	Property right solely owned by the family			0	Attending school
370042	200	200	1	Firewood/Straw	Well water	Property right solely owned by the family	160	160	100	Attending school
370043	26025	8675	3	Liquid gas	Tap water	Property right solely owned by the family	45	15	1700	Attending school
370046	82220	27406.7	3	Liquid gas	Tap water	Property right solely owned by the family	140	46.6667	13100	Attending school
370047	10000	2500	4	Liquid gas	Tap water	Property right solely owned by the family	200	50	4550	Attending school
370048	25800	8600	3	Liquid gas	Tap water	Property right solely owned by the family	200	66.6667	4600	Attending school
370049	31700	10566.7	3	Liquid gas	Tap water	Property right solely owned by the family	100	33.3333	21600	Attending school
370052	90970	45485	2	Firewood/Straw	Tap water	Property right solely owned by the family	195	97.5	130	Attending school
370053	20000	6666.67	3	Liquid gas	Tap water	Property right solely owned by the family	168	56	4000	Attending school
370054	27041	13520.5	2	Firewood/Straw	Tap water	Property right solely owned by the family	130	65	2800	Attending school
370056	21020	10510	2	Liquid gas	Tap water	Property right solely owned by the family	182	91	7500	Attending school
370114	2000	2000	1	Firewood/Straw	Tap water	Friends or relatives	216	216	300	Attending school
370115	69000	13800	5	Liquid gas	Well water	Property right solely owned by the family	84	16.8	18200	Attending school
370116			4	Liquid gas	Tap water	Property right solely owned by the family	196	49	18886	Attending school
370117	14000	7000	2	Liquid gas	Tap water	Property right solely owned by the family	32	16	2301	Attending school
370118	50940	12735	4	Liquid gas	Tap water	Property right solely owned by the family	120	30	17800	Attending school
370119	30000	10000	3	Liquid gas	Tap water	Property right solely owned by the family	78	26	1250	Attending school
370120			3	Liquid gas	Well water	Property right solely owned by the family	500	166.667	2900	Attending school
370121	10100	5050	2	Firewood/Straw	Tap water	Property right solely owned by the family	78	39	1845	Attending school
370122	20400	5100	4	Liquid gas	Tap water	Property right solely owned by the family	225	56.25	33730	Attending school
370123	73120	14624	5	Liquid gas	Tap water	Property right solely owned by the family	100	20	48533.3	Attending school
370124	29000	7250	4	Liquid gas	Tap water	Property right solely owned by the family	196	49	59831.5	Attending school
370125	134200	26840	5	Liquid gas	Tap water	Property right solely owned by the family	90	18	36500	Attending school
370127	43400	21700	2	Firewood/Straw	Well water	Property right solely owned by the family	105	52.5	870	Attending school
370128	40100	20050	2	Liquid gas	Tap water	Property right solely owned by the family	80	40	7050	Attending school
370129	4400	2200	2	Liquid gas	Tap water	Friends or relatives	80	40	860	Attending school
370130			5			Property right solely owned by the family	220	44	35520.3	Attending school
370131	31300	7825	4	Liquid gas	Tap water	Property right solely owned by the family	196	49	14150	Attending school
370132	32000	5333.33	6	Liquid gas	Tap water	Property right solely owned by the family	196	32.6667	3400	Attending school
370133	3900	1950	2	Liquid gas	Tap water	Property right solely owned by the family	120	60	6510	Attending school
370134	100	50	2	Liquid gas	Tap water	Property right solely owned by the family	225	112.5	33730	Attending school
370135	22380	11190	2	Electricity	Tap water	Property right solely owned by the family	200	100	1700	Attending school
370137	52150	26075	2	Liquid gas	Tap water	Other	210	105	5700	Attending school
370138	85000	14166.7	6	Liquid gas	Tap water	Property right solely owned by the family	220	36.6667	18570	Attending school
370139	25300	12650	2	Firewood/Straw	Tap water	Property right solely owned by the family	42	21	450	Attending school
370140	50	16.6667	3	Liquid gas	Tap water	Property right solely owned by the family	90	30	80230	Attending school
370309	8000	2666.67	3	Firewood/Straw	Well water	Property right solely owned by the family	40	13.3333	2900	Attending school
370310	10400	5200	2	Liquid gas	Well water	Property right solely owned by the family	65	32.5	5800	Attending school
370311			3			Commercial house rentable in the market	35	11.6667	9300	Attending school
370312	11301	3767	3	Liquid gas	Well water	Property right solely owned by the family	200	66.6667	7200	Attending school
370313	1700	1700	1	Firewood/Straw	Well water	Friends or relatives	40	40	115	Attending school
370314	5560	2780	2	Firewood/Straw	Well water	Property right solely owned by the family	40	20	900	Attending school
370315	2400	1200	2	Firewood/Straw	Well water	Property right solely owned by the family	40	20	2400	Attending school
370316	42748	21374	2	Liquid gas	Well water	Property right solely owned by the family	60	30	2800	Attending school
370317	22910	7636.67	3	Firewood/Straw	Well water	Property right solely owned by the family	160	53.3333	4500	Attending school
370318	3000	1500	1	Firewood/Straw	Well water	Property right solely owned by the family	150	150	230	Attending school
370319	8480	4240	2	Firewood/Straw	Well water	Property right solely owned by the family	60	30	3700	Attending school
370320	6000	6000	1	Firewood/Straw	Well water	Property right solely owned by the family	30	30	400	Attending school
370321	34000	11333.3	2	Firewood/Straw	Well water	Property right solely owned by the family	100	50	2500	Attending school
370322	54900	18300	3	Liquid gas	Well water	Property right partly owned by the family member	45	15	9300	Attending school
370324	32000	10666.7	3	Firewood/Straw	Well water	Property right solely owned by the family	45	15	9900	Attending school
370325	28000	7000	4	Liquid gas	Well water	Property right solely owned by the family	66	16.5	14300	Attending school
370326	83500	27833.3	3	Firewood/Straw	Well water	Property right solely owned by the family	70	23.3333	6350	Attending school
370327	29500	9833.33	3	Liquid gas	Well/Spring water	Property right solely owned by the family	50	16.6667	27300	Attending school
370328	1450	725	2	Firewood/Straw	Well/Spring water	Property right solely owned by the family	54	27	590	Attending school
370329	1500	750	2	Firewood/Straw	Well water	Property right solely owned by the family	44	22	800	Attending school
370330	100000	33333.3	3	Liquid gas	Mineral/Purified/Filtered water	Property right solely owned by the family	50	16.6667	84500	Attending school
370331	19200	19200	1	Liquid gas	Well water	Property right solely owned by the family	60	60	4300	Attending school
370332	1960	980	2	Firewood/Straw	Well water	Property right solely owned by the family	49	24.5	500	Attending school
370333	70000	35000	2	Liquid gas	Tap water	Property right solely owned by the family	56	28	10500	Attending school
370334	10000	3333.33	3	Firewood/Straw	Well water	Property right solely owned by the family	50	16.6667	1700	Attending school
370335	10000	2500	4	Liquid gas	Mineral/Purified/Filtered water	Property right solely owned by the family	200	50	30200	Attending school
370336			4			Commercial house rentable in the market	50	12.5	53163.2	Attending school
370422	1680	840	2	Electricity	Well water	Property right solely owned by the family	67	33.5	1700	Attending school
370423	1000	333.333	3	Liquid gas	Well water	Property right solely owned by the family	219	73	7500	Attending school
370425	6000	2000	3	Liquid gas	Tap water	Property right solely owned by the family	160	53.3333	8250	Attending school
370426	7340	3670	2	Firewood/Straw	Well water	Property right solely owned by the family	200	100	1100	Attending school
370427			2	Firewood/Straw	Tap water	Friends or relatives	40	20	792.633	Attending school
370429	33450	11150	3	Liquid gas	Well water	Property right solely owned by the family	196	65.3333	36300	Attending school
370430	17000	4250	4	Firewood/Straw	Well water	Property right solely owned by the family	130	32.5	6700	Attending school
370431	20000	6666.67	3	Liquid gas	Well water	Friends or relatives	100	33.3333	9200	Attending school
370432	51980	10396	5	Liquid gas	Well water	Property right partly owned by the family member	140	28	4450	Attending school
370433	1680	840	2	Firewood/Straw	Tap water	Property right solely owned by the family	25	12.5	150	Attending school
370434	31360	6272	5	Liquid gas	Well water	Friends or relatives	150	30	8000	Attending school
370435	51020	10204	5	Firewood/Straw	Tap water	Property right solely owned by the family	60	12	5100	Attending school
370436	5340	2670	2	Liquid gas	Well water	Property right solely owned by the family	70	35	400	Attending school
370439	30000	7500	4	Liquid gas	Tap water	Property right solely owned by the family	300	75	2540	Attending school
370440	41250	10312.5	4	Liquid gas	Well water	Friends or relatives	99	24.75	5300	Attending school
370441	31500	10500	3	Electricity	Well water	Property right solely owned by the family	100	33.3333	1132	Attending school
370442	20940	5235	4	Firewood/Straw	Tap water	Property right solely owned by the family	200	50	4500	Attending school
370443	10250	10250	1	Firewood/Straw	Well water	Property right solely owned by the family	200	200	2400	Attending school
370444	10800	5400	2	Firewood/Straw	Well water	Property right solely owned by the family	140	70	300	Attending school
370447	5280	2640	2	Firewood/Straw	Well water	Property right solely owned by the family	27	13.5	400	Attending school
370448			1	Firewood/Straw	Well water	Property right solely owned by the family	180	180	1964.31	Attending school
370477	15000	3750	4	Electricity	Tap water	Property right solely owned by the family	196	49	204400	Attending school
370478	24000	8000	3	Firewood/Straw	Tap water	Property right solely owned by the family	150	50	1600	Attending school
370479	30000	10000	3	Liquid gas	Tap water	Property right solely owned by the family	150	50	1850	Attending school
370480	13440	6720	2	Firewood/Straw	Well water	Property right solely owned by the family	150	75	150	Attending school
370481	32600	10866.7	3	Liquid gas	Tap water	Property right solely owned by the family	180	60	1400	Attending school
370482	48000	16000	3	Liquid gas	Tap water	Property right solely owned by the family	250	83.3333	6200	Attending school
370483	50000	12500	4	Liquid gas	Tap water	Property right solely owned by the family	125	31.25	51800	Attending school
370485	84000	28000	3	Liquid gas	Tap water	Property right solely owned by the family	124	41.3333	110100	Attending school
370487	260000	86666.7	3	Liquid gas	Tap water	Property right solely owned by the family	121	40.3333	4300	Attending school
370488	347000	86750	4	Natural gas	Mineral/Purified/Filtered water	Property right solely owned by the family	120	30	960900	Attending school
370489	60000	30000	2	Liquid gas	Tap water	Property right solely owned by the family	112	56	1700	Attending school
370490	80000	26666.7	3	Electricity	Tap water	Property right solely owned by the family	134	44.6667	61100	Attending school
370491	60000	20000	3	Liquid gas	Tap water	Property right solely owned by the family	130	43.3333	109450	Attending school
370493	3000	1500	2	Electricity	Well water	Property right solely owned by the family	100	50	1150	Attending school
370494	4200	4200	1	Other	Other	Property right solely owned by the family	70	70	4000	Attending school
370495	30120	10040	3	Liquid gas	Tap water	Property right solely owned by the family	60	20	1200	Attending school
370496	21000	5250	4	Electricity	Tap water	Property right solely owned by the family	200	50	6700	Attending school
370497	50000	25000	2	Electricity	Tap water	Property right solely owned by the family	360	180	7800	Attending school
370498	40000	13333.3	3	Electricity	Tap water	Property right solely owned by the family	500	166.667	8600	Attending school
370499	50000	16666.7	3	Firewood/Straw	Tap water	Property right solely owned by the family	170	56.6667	3250	Attending school
370500	3000	3000	1	Electricity	Well/Spring water	Property right solely owned by the family	70	70	2640	Attending school
370501	31000	5166.67	6	Liquid gas	Tap water	Property right solely owned by the family	170	28.3333	5900	Attending school
370502	40000	13333.3	3	Liquid gas	Tap water	Property right solely owned by the family	130	43.3333	6500	Attending school
370503	19000	6333.33	3	Coal	Well water	Property right solely owned by the family	200	66.6667	1300	Attending school
370504	46000	9200	5	Firewood/Straw	Well water	Property right solely owned by the family	170	34	850	Attending school
370506	1409200	234867	6	Firewood/Straw	Tap water	Commercial house rentable in the market	100	16.6667	45500	Attending school
370507	30000	10000	3	Electricity	Tap water	Commercial house rentable in the market	70	23.3333	5000	Attending school
370508	14000	3500	5	Electricity	Tap water	Property right solely owned by the family	140	28	33600	Attending school
370565	72000	18000	4	Electricity	Tap water	Property right solely owned by the family	60	15	51120	Attending school
370566	50000	16666.7	3	Liquid gas	Tap water	Property right solely owned by the family	120	40	16800	Attending school
370567	47200	15733.3	3	Liquid gas	Tap water	Property right solely owned by the family	136	45.3333	4190	Attending school
370568	69000	17250	4	Liquid gas	Tap water	Property right solely owned by the family	120	30	56850	Attending school
370569	78000	39000	2	Liquid gas	Tap water	Property right solely owned by the family	72	36	4400	Attending school
370570	30300	7575	4	Liquid gas	Tap water	Property right solely owned by the family	160	40	77300	Attending school
370571	59000	19666.7	3	Liquid gas	Tap water	Property right solely owned by the family	140	46.6667	60050	Attending school
370576	18994	9497	2	Liquid gas	Tap water	Property right solely owned by the family	126	63	800	Attending school
370577	10000	3333.33	3	Liquid gas	Tap water	Property right solely owned by the family	90	30	47000	Attending school
370579			2	Electricity	River/lake water	Property right solely owned by the family	80	40	11700	Attending school
370584	5000	2500	2	Electricity	Tap water	Property right solely owned by the family	140	70	12000	Attending school
370586	36000	9000	4	Liquid gas	Tap water	Property right solely owned by the family	100	25	105281	Attending school
370588			2	Liquid gas	Tap water	Other	160	80	6340	Attending school
370589	10000	5000	2	Natural gas	Tap water	Property right solely owned by the family	98	49	52150	Attending school
370590	23000	11500	2	Electricity	Well water	Property right solely owned by the family	130	65	11350	Attending school
370594			4	Liquid gas	Tap water	Commercial house rentable in the market	120	30	1740	Attending school
370633	80000	26666.7	3	Natural gas	Tap water	Property right solely owned by the family	76	25.3333	3100	Attending school
370636	30000	30000	1	Liquid gas	Tap water	Property right solely owned by the family	70	70	1100	Attending school
370637	20000	6666.67	3	Natural gas	Tap water	Property right solely owned by the family	98	32.6667	3170	Attending school
370644	70000	23333.3	3	Natural gas	Tap water	Property right solely owned by the family	82	27.3333	13600	Attending school
370645	3780	3780	1	Liquid gas	Tap water	Friends or relatives	60	60	2170	Attending school
370650	50000	16666.7	3	Liquid gas	Tap water	Property right solely owned by the family	68	22.6667	10700	Attending school
370651	40000	13333.3	3	Electricity	Tap water	Property right solely owned by the family	115	38.3333	14000	Attending school
370654	72000	36000	2	Liquid gas	Tap water	Property right solely owned by the family	116	58	4200	Attending school
370657	50000	16666.7	3	Liquid gas	Tap water	Property right solely owned by the family	8	2.66667	17018.2	Attending school
370659	4500	1500	3	Natural gas	Tap water	Property right solely owned by the family	134	44.6667	6968.18	Attending school
370661			7	Natural gas	Tap water	Property right solely owned by the family	78	11.1429	109650	Attending school
370662	24000	8000	3	Natural gas	Tap water	Property right solely owned by the family	76	25.3333	5800	Attending school
370669	80000	16000	5	Natural gas	Tap water	Property right partly owned by the family member	87	17.4	11500	Attending school
370673	50000	16666.7	3	Natural gas	Tap water	Property right solely owned by the family	70	23.3333	12468.2	Attending school
370676			1			Property right solely owned by the family	100	100	28944.7	Attending school
370677			2			Property right solely owned by the family	120	60	5900	Attending school
370679	60000	20000	3	Natural gas	Tap water	Property right solely owned by the family	79	26.3333	23368.2	Attending school
370680	50000	12500	4	Natural gas	Tap water	Property right solely owned by the family	76	19	9000	Dropout
370681	50000	16666.7	3	Natural gas	Tap water	Property right solely owned by the family	73	24.3333	118000	Attending school
370683	40000	13333.3	3	Natural gas	Tap water	Property right solely owned by the family	76	25.3333	500	Attending school
370684	4200	1050	4	Natural gas	Tap water	Property right solely owned by the family	70	17.5	6000	Attending school
370685	10710	2142	5	Firewood/Straw	Tap water	Property right solely owned by the family	72	14.4	9767.03	Attending school
370687	100000	33333.3	3	Natural gas	Tap water	Property right partly owned by the family member	79	26.3333	16850	Attending school
370745			2	Natural gas	Tap water	Property right solely owned by the family	90	45	3810	Attending school
370746			2	Coal	Tap water	Property right solely owned by the family	258	129	5310	Attending school
370747			2	Natural gas	Tap water	Property right solely owned by the family	135	67.5	1950	Attending school
370748	1660	553.333	3	Natural gas	Tap water	Property right solely owned by the family	90	30	4810	Attending school
370749	29400	9800	3	Natural gas	Tap water	Property right solely owned by the family	80	26.6667	16450	Attending school
370750	19000	6333.33	3	Electricity	Tap water	Property right solely owned by the family	107	35.6667	112400	Attending school
370751	45000	15000	3	Firewood/Straw	Tap water	Property right solely owned by the family	80	26.6667	152600	Attending school
370754	6000	3000	2	Natural gas	Well water	Property right solely owned by the family	80	40	2150	Attending school
370755	34000	17000	2	Electricity	Tap water	Property right solely owned by the family	107	53.5	163000	Attending school
370758	46680	23340	2	Natural gas	Tap water	Property right solely owned by the family	90	45	5400	Attending school
370759	23600	11800	2	Liquid gas	Tap water	Property right solely owned by the family	103	51.5	12000	Attending school
370762	112580	22516	5	Natural gas	Tap water	Property right solely owned by the family	120	24	13700	Attending school
370763	20000	10000	2	Natural gas	Tap water	Property right solely owned by the family	90	45	5100	Attending school
370764	10000	3333.33	3	Natural gas	Tap water	Property right solely owned by the family	90	30	3500	Attending school
370766			2	Natural gas	Tap water	Property right solely owned by the family	80	40	8696.25	Attending school
370767	4400	2200	2	Liquid gas	Tap water	Property right solely owned by the family	90	45	2810	Attending school
370769	63300	10550	6	Electricity	Tap water	Property right solely owned by the family	160	26.6667	6800	Attending school
370770	20000	10000	2	Liquid gas	Tap water	Property right solely owned by the family	104	52	19000	Attending school
370771	20600	10300	2	Natural gas	Tap water	Property right solely owned by the family	120	60	2700	Attending school
370772	7200	3600	2	Electricity	Well water	Property right solely owned by the family	100	50	6850	Attending school
468745			2			Property right solely owned by the family	83	41.5	23709.7	Attending school
519657	64000	32000	2	Natural gas	Tap water	Commercial house rentable in the market	80	40	55182.4	Attending school
687332	50000	16666.7	3	Liquid gas	Tap water	Property right partly owned by the family member	112	37.3333	110800	Attending school
746302	42160	14053.3	3	Natural gas	Tap water	Property right solely owned by the family	120	40	11200	Attending school
906230	36800	18400	2	Liquid gas	Tap water	Property right solely owned by the family	80	40	4500	Attending school
915522	80000	26666.7	3	Natural gas	Mineral/Purified/Filtered water	Friends or relatives	95	31.6667	178300	Attending school
926269	40000	40000	1	Electricity	Tap water	Cheap rental house	80	80	15796.7	Attending school

## Sheet: Individual Data
PID	FID	Age	Sex	BMI	Height (cm)	Weight (jin)	Self-rated health	Medical insurance	Education level
128083501	128083	27	Female	21.2585	168	120	Very good	New Rural Cooperative Medical Insurance	Junior high school
148533501	148533	32	Female	19.1001	165	104	Very good	Urban Employee Basic Medical Insurance	Master's degree
151708431	151708	28	Male	25.7959	175	158	Very good
166468501	166468	27	Male	27.7744	182	184	Excellent	Urban Employee Basic Medical Insurance	Senior high school
168228501	168228	27	Male	28.4091	176	176	Good	Urban Employee Basic Medical Insurance	Junior high school
220036103	143982	35	Male	19.6232	182	130	Fair	None of the above	Senior high school
227398501	227398	28	Female	25.3906	160	130	Very good	Urban Employee Basic Medical Insurance	3- year college
230010105	281548	21	Female	26.1066	159	132	Very good	New Rural Cooperative Medical Insurance	Junior high school
230342103	124015	16	Female	22.4913	170	130	Excellent	Urban Resident Basic Medical Insurance	Junior high school
230482103	262760	22	Male	27.6817	170	160	Very good	Urban Employee Basic Medical Insurance	Bachelor's degree
247148501	247148	24	Female	27.6817	170	160	Good	New Rural Cooperative Medical Insurance	Junior high school
247424501	247424	23	Female	20.202	165	110	Good	Urban Employee Basic Medical Insurance	Senior high school
247642501	247642	27	Male	28.7317	172	170	Good	Urban Resident Basic Medical Insurance	Senior high school
266335501	266335	25	Male	28.4055	178	180	Excellent	Public medical insurance	3- year college
275928501	275928	38	Male	27.7743	178	176	Excellent	None of the above	Illiterate/Semi-literate
275928502	275928	44	Female	27.3437	160	140	Good	None of the above	Illiterate/Semi-literate
370001101	370001	64	Male	27.4406	176	170	Excellent	Urban Employee Basic Medical Insurance	Senior high school
370001431	370001	55	Female	17.1875	160	88	Poor	None of the above	Junior high school
370003101	370003	45	Male	21.2585	168	120	Fair	Supplementary medical insurance	Primary school
370003102	370003	84	Female	15.5556	150	70	Fair	Urban Employee Basic Medical Insurance	Illiterate/Semi-literate
370003103	370003	46	Female	28.578	162	150	Poor	Urban Resident Basic Medical Insurance	Junior high school
370003104	370003	20	Female	23.4375	160	120	Excellent	Urban Resident Basic Medical Insurance	Senior high school
370004101	370004	79	Female	21.4844	160	110	Excellent	New Rural Cooperative Medical Insurance	Illiterate/Semi-literate
370005101	370005	68	Male	37.1823	172	220	Poor	None of the above	Illiterate/Semi-literate
370005102	370005	65	Female	19.5312	160	100	Poor	New Rural Cooperative Medical Insurance	Illiterate/Semi-literate
370006101	370006	59	Male	24.2123	176	150	Fair	New Rural Cooperative Medical Insurance	Junior high school
370006102	370006	61	Female	27.3437	160	140	Poor	New Rural Cooperative Medical Insurance	Illiterate/Semi-literate
370006103	370006	33	Male	21.9713	172	130	Very good	Urban Employee Basic Medical Insurance	Junior high school
370006104	370006	35	Female	24.4646	163	130	Good	New Rural Cooperative Medical Insurance	Junior high school
370007101	370007	56	Female	27.0552	155	130	Good	New Rural Cooperative Medical Insurance	Senior high school
370007102	370007	56	Male	19.7599	163	105	Excellent	New Rural Cooperative Medical Insurance	Junior high school
370008101	370008	63	Male	21.9713	172	130	Poor	New Rural Cooperative Medical Insurance	Illiterate/Semi-literate
370008102	370008	57	Female	19.1953	163	102	Poor	New Rural Cooperative Medical Insurance	Illiterate/Semi-literate
370009101	370009	60	Male	25.3906	160	130	Fair	Urban Resident Basic Medical Insurance	Primary school
370009102	370009	60	Female	22.8928	155	110	Good	New Rural Cooperative Medical Insurance	Illiterate/Semi-literate
370010101	370010	83	Male	22.0386	165	120	Fair	New Rural Cooperative Medical Insurance	Junior high school
370012101	370012	47	Male	24.2215	170	140	Very good	New Rural Cooperative Medical Insurance	Junior high school
370012102	370012	47	Female	26.4381	158	132	Good	New Rural Cooperative Medical Insurance	Junior high school
370012103	266335	25	Female	22.8624	162	120	Excellent	Public medical insurance	3- year college
370012104	370012	16	Female	21.4844	160	110	Excellent	New Rural Cooperative Medical Insurance	Junior high school
370013101	370013	61	Male	19.2901	180	125	Poor	New Rural Cooperative Medical Insurance	Illiterate/Semi-literate
370013102	370013	62	Female	25.3906	160	130	Poor	New Rural Cooperative Medical Insurance	Illiterate/Semi-literate
370014101	370014	46	Male	25.2493	178	160	Excellent	New Rural Cooperative Medical Insurance	Primary school
370014102	370014	47	Female	22.4609	160	115	Very good	New Rural Cooperative Medical Insurance	Primary school
370015101	370015	50	Female	24.4141	160	125	Excellent	New Rural Cooperative Medical Insurance	Junior high school
370015102	266340	48	Male	28.4053	174	172	Good	Urban Employee Basic Medical Insurance	Senior high school
370016101	370016	44	Male	28.7317	172	170	Excellent	Urban Employee Basic Medical Insurance	Junior high school
370016102	370016	45	Female	29.2969	160	150	Excellent	New Rural Cooperative Medical Insurance	Junior high school
370016103	370016	17	Female	19.3625	167	108	Very good	New Rural Cooperative Medical Insurance	Junior high school
370017101	370017	56	Male	29.4118	170	170	Fair	Urban Employee Basic Medical Insurance	Senior high school
370017102	370017	59	Female	23.4375	160	120	Poor	New Rural Cooperative Medical Insurance	Illiterate/Semi-literate
370017103	187057	32	Male	19.6232	182	130	Good	Urban Employee Basic Medical Insurance	Junior high school
370017104	187057	29	Female	27.2173	166	150	Good	New Rural Cooperative Medical Insurance	Senior high school
370019101	370019	30	Female	20.7031	160	106	Good	New Rural Cooperative Medical Insurance	Junior high school
370019102	370019	33	Male	22.9854	172	136	Good	Urban Employee Basic Medical Insurance	Senior high school
370020101	370020	35	Male	28.075	174	170	Very good	Urban Employee Basic Medical Insurance	Bachelor's degree
370020102	370020	34	Female	24.4646	163	130	Good	Urban Employee Basic Medical Insurance	Senior high school
370022101	370022	44	Male	27.0416	172	160	Fair	Urban Employee Basic Medical Insurance	Junior high school
370022102	370022	41	Female	23.4375	160	120	Excellent	New Rural Cooperative Medical Insurance	Junior high school
370022103	370022	16	Male	20.7476	177	130	Good	New Rural Cooperative Medical Insurance	Primary school
370023101	370023	49	Female	25.5588	157	126	Good	New Rural Cooperative Medical Insurance	Primary school
370023102	370023	47	Male	23.8751	165	130	Good	New Rural Cooperative Medical Insurance	Junior high school
370023104	370023	16	Male	21.0937	160	108	Excellent	None of the above	Junior high school
370024101	370024	40	Male	24.2215	170	140	Good	Urban Employee Basic Medical Insurance	Senior high school
370024102	370024	41	Female	23.4375	160	120	Good	New Rural Cooperative Medical Insurance	Junior high school
370026101	370026	33	Female	18.7305	155	90	Good	New Rural Cooperative Medical Insurance	Senior high school
370026102	370026	36	Male	21.7181	173	130	Excellent	Urban Employee Basic Medical Insurance	3- year college
370027101	370027	38	Female	22.6003	156	110	Very good	New Rural Cooperative Medical Insurance	Senior high school
370027102	370027	37	Male	22.8822	178	145	Good	Urban Employee Basic Medical Insurance	Junior high school
370031101	370031	59	Male	21.9713	172	130	Fair	New Rural Cooperative Medical Insurance	Junior high school
370031102	370031	59	Female	23.8751	165	130	Poor	New Rural Cooperative Medical Insurance	Junior high school
370031103	370031	18	Male	19.5109	186	135	Good	New Rural Cooperative Medical Insurance	Junior high school
370034101	370034	64	Male	24.2215	170	140	Fair	New Rural Cooperative Medical Insurance	Primary school
370034102	370034	62	Female	24.3418	157	120	Fair	New Rural Cooperative Medical Insurance	Illiterate/Semi-literate
370034103	370034	37	Male	26.9531	160	138	Very good	None of the above	Senior high school
370034104	370034	35	Female	22.5827	163	120	Excellent	New Rural Cooperative Medical Insurance	Primary school
370035101	370035	51	Female	25.0361	158	125	Good	New Rural Cooperative Medical Insurance	Junior high school
370035102	370035	54	Male	24.2215	170	140	Good	New Rural Cooperative Medical Insurance	Junior high school
370035103	370035	21	Male	21.847	179	140	Good	New Rural Cooperative Medical Insurance	Senior high school
370036101	370036	58	Male	34.6021	170	200	Fair	Urban Resident Basic Medical Insurance	Senior high school
370036102	370036	61	Female	25.3906	160	130	Excellent	New Rural Cooperative Medical Insurance	Illiterate/Semi-literate
370037101	370037	67	Male	23.4375	160	120	Poor	Public medical insurance	Junior high school
370037102	370037	67	Female	19.721	167	110	Poor	New Rural Cooperative Medical Insurance	Illiterate/Semi-literate
370037103	247122	42	Male	25.9516	170	150	Good	Urban Employee Basic Medical Insurance	3- year college
370037104	247122	42	Female	20	150	90	Good	New Rural Cooperative Medical Insurance	Primary school
370038101	370038	57	Male	22.0386	165	120	Good	New Rural Cooperative Medical Insurance	Junior high school
370038102	370038	60	Female	23.4375	160	120	Excellent	New Rural Cooperative Medical Insurance	Illiterate/Semi-literate
370038103	370038	25	Male	27.0416	172	160	Excellent	New Rural Cooperative Medical Insurance	Senior high school
370039101	370039	62	Male	23.7654	180	154	Good	New Rural Cooperative Medical Insurance	Senior high school
370039102	370039	60	Female	22.8624	162	120	Excellent	New Rural Cooperative Medical Insurance	Illiterate/Semi-literate
370040101	370040	54	Female	19.9293	156	97	Fair	New Rural Cooperative Medical Insurance	Illiterate/Semi-literate
370040102	370040	56	Male	25.2493	178	160	Good	New Rural Cooperative Medical Insurance	Primary school
370040103	370040	23	Male	20.5191	171	120	Very good	New Rural Cooperative Medical Insurance	Junior high school
370041101	370041	88	Female	18.026	158	90	Poor	New Rural Cooperative Medical Insurance	Illiterate/Semi-literate
370042101	370042	72	Female	21.2585	168	120	Very good	New Rural Cooperative Medical Insurance	Illiterate/Semi-literate
370043101	370043	42	Male	20.984	176	130	Very good	New Rural Cooperative Medical Insurance	3- year college
370043102	370043	43	Female	24.4444	150	110	Excellent	Urban Employee Basic Medical Insurance	Senior high school
370043103	370043	16	Female	19.4674	165	106	Excellent	Public medical insurance	Junior high school
370046101	370046	59	Female	27.0552	155	130	Poor	New Rural Cooperative Medical Insurance	Illiterate/Semi-literate
370046102	370046	59	Male	24.2215	170	140	Very good	Public medical insurance	Senior high school
370046103	370046	22	Female	21.6311	158	108	Very good	New Rural Cooperative Medical Insurance	3- year college
370047101	370047	49	Female	26.6667	150	120	Excellent	New Rural Cooperative Medical Insurance	Illiterate/Semi-literate
370047102	370047	46	Male	30.6689	176	190	Excellent	New Rural Cooperative Medical Insurance	Primary school
370047103	370047	83	Female	#DIV/0!			Poor	New Rural Cooperative Medical Insurance	Primary school
370047104	148472	26	Female	22.8624	162	120	Very good	None of the above	3- year college
370047105	370047	18	Female	20.8117	155	100	Excellent	New Rural Cooperative Medical Insurance	Junior high school
370048101	370048	51	Male	31.5115	169	180	Good	New Rural Cooperative Medical Insurance	Senior high school
370048102	370048	49	Female	26.6667	150	120	Good	New Rural Cooperative Medical Insurance	Junior high school
370048103	370048	24	Male	28.3447	168	160	Very good	None of the above	Bachelor's degree
370049101	370049	51	Male	23.9869	178	152	Good	New Rural Cooperative Medical Insurance	Senior high school
370049102	370049	48	Female	24.8047	160	127	Good	New Rural Cooperative Medical Insurance	Junior high school
370049103	227398	26	Male	26.1962	178	166	Very good	New Rural Cooperative Medical Insurance	Bachelor's degree
370049531	370049	72	Male	#DIV/0!			Fair	New Rural Cooperative Medical Insurance	Not applicable
370052101	370052	56	Male	25.2363	158	126	Good	New Rural Cooperative Medical Insurance	Primary school
370052102	370052	60	Female	25.1953	160	129	Good	New Rural Cooperative Medical Insurance	Illiterate/Semi-literate
370053101	370053	30	Male	22.8875	173	137	Very good	Urban Employee Basic Medical Insurance	Junior high school
370053102	370053	28	Female	25.9516	170	150	Good	Urban Employee Basic Medical Insurance	Junior high school
370054101	370054	67	Male	22.4913	170	130	Excellent	New Rural Cooperative Medical Insurance	Illiterate/Semi-literate
370054102	370054	63	Female	31.1111	150	140	Very good	New Rural Cooperative Medical Insurance	Illiterate/Semi-literate
370056101	370056	50	Male	27.5482	165	150	Good	New Rural Cooperative Medical Insurance	Junior high school
370056102	370056	51	Female	29.5525	155	142	Good	New Rural Cooperative Medical Insurance	Primary school
370060103	247148	24	Male	25.0865	170	145	Good	New Rural Cooperative Medical Insurance	Junior high school
370061103	206374	31	Male	24.4898	175	150	Good	New Rural Cooperative Medical Insurance	Junior high school
370061104	206374	33	Female	22.5827	163	120	Good	New Rural Cooperative Medical Insurance	Senior high school
370062103	167775	29	Male	28.4879	185	195	Very good	New Rural Cooperative Medical Insurance	Junior high school
370090103	519657	27	Female	22.0317	158	110	Excellent	Urban Employee Basic Medical Insurance	Bachelor's degree
370096101	370096	44	Male	22.0386	165	120	Good	New Rural Cooperative Medical Insurance	Primary school
370096102	370096	46	Female	18.7305	155	90	Fair	New Rural Cooperative Medical Insurance	Junior high school
370102103	148533	30	Male	29.6495	179	190	Good	Public medical insurance	Bachelor's degree
370114101	370114	79	Female	#DIV/0!			Good	New Rural Cooperative Medical Insurance	Illiterate/Semi-literate
370115101	370115	59	Male	#DIV/0!			Good	New Rural Cooperative Medical Insurance	Primary school
370115102	370115	57	Female	24.4646	163	130	Fair	New Rural Cooperative Medical Insurance	Illiterate/Semi-literate
370115103	370115	32	Male	20.0617	180	130	Good	New Rural Cooperative Medical Insurance	Junior high school
370115104	108244	33	Female	23.4375	160	120	Good	New Rural Cooperative Medical Insurance	Junior high school
370115106	370115	32	Female	22.3081	164	120	Good	New Rural Cooperative Medical Insurance	Junior high school
370115108	108244	37	Male	31.3744	167	175	Very good	New Rural Cooperative Medical Insurance	Junior high school
370116101	370116	33	Female	26.3672	160	135	Excellent	New Rural Cooperative Medical Insurance	Junior high school
370116102	370116	31	Male	24.6914	180	160	Very good	New Rural Cooperative Medical Insurance	Primary school
370117101	370117	83	Female	18.7305	155	90	Good	New Rural Cooperative Medical Insurance	Illiterate/Semi-literate
370117102	370117	87	Male	22.8571	175	140	Good	Urban Resident Basic Medical Insurance	Illiterate/Semi-literate
370118101	370118	39	Male	25.7117	165	140	Fair	Urban Resident Basic Medical Insurance	Junior high school
370118102	370118	74	Male	30.4867	163	162	Very good	New Rural Cooperative Medical Insurance	Primary school
370118103	370118	41	Female	25.7117	165	140	Very good	Urban Resident Basic Medical Insurance	Junior high school
370119101	370119	55	Female	22.2222	150	100	Very good	New Rural Cooperative Medical Insurance	Primary school
370119102	370119	52	Male	22.7583	169	130	Good	New Rural Cooperative Medical Insurance	Senior high school
370119103	370119	24	Male	25.3515	172	150	Good		Senior high school
370120101	370120	36	Female	27.3437	160	140	Good	New Rural Cooperative Medical Insurance	Senior high school
370120102	370120	39	Male	17.7154	168	100	Very good	New Rural Cooperative Medical Insurance	Junior high school
370121101	370121	56	Male	24.5089	169	140	Poor	New Rural Cooperative Medical Insurance	Illiterate/Semi-literate
370121102	370121	54	Female	19.3333	150	87	Good	None of the above	Junior high school
370122101	370122	37	Female	23.1473	161	120	Good	Urban Resident Basic Medical Insurance	Senior high school
370122102	370122	38	Male	30.3233	177	190	Very good	Urban Resident Basic Medical Insurance	Senior high school
370123101	370123	69	Male	29.7265	174	180	Good	New Rural Cooperative Medical Insurance	Illiterate/Semi-literate
370123102	370123	66	Female	27.9155	165	152	Very good	New Rural Cooperative Medical Insurance	Illiterate/Semi-literate
370123431	370123	35	Male	26.1224	175	160	Very good	Urban Resident Basic Medical Insurance	Senior high school
370124101	370124	54	Female	23.4375	160	120	Excellent	New Rural Cooperative Medical Insurance	Primary school
370124102	370124	47	Male	26.1224	175	160	Excellent	New Rural Cooperative Medical Insurance	Primary school
370124103	370124	28	Male	22.7204	173	136	Very good	Urban Employee Basic Medical Insurance	Bachelor's degree
370124104	370124	27	Male	25.6874	168	145	Excellent	New Rural Cooperative Medical Insurance	Senior high school
370125101	370125	55	Male	22.4913	170	130	Good	Supplementary medical insurance	Senior high school
370125102	370125	85	Male	22.6474	172	134	Good	Public medical insurance	Illiterate/Semi-literate
370125103	370125	89	Female	15.625	160	80	Fair	New Rural Cooperative Medical Insurance	Illiterate/Semi-literate
370125104	370125	54	Female	23.8751	165	130	Excellent	New Rural Cooperative Medical Insurance	Illiterate/Semi-literate
370127101	370127	60	Male	23.3067	167	130	Fair	None of the above	Primary school
370127102	370127	62	Female	22.8928	155	110	Fair	New Rural Cooperative Medical Insurance	Illiterate/Semi-literate
370128101	370128	45	Female	24.4646	163	130	Excellent	New Rural Cooperative Medical Insurance	Primary school
370128102	370128	48	Male	23.8751	165	130	Excellent	New Rural Cooperative Medical Insurance	Primary school
370129101	370129	70	Male	18.9887	192	140	Excellent	New Rural Cooperative Medical Insurance	Primary school
370130101	370130	51	Female	26.6728	162	140	Good		Junior high school
370130102	370130	48	Male	25.7117	165	140	Very good		Junior high school
370131101	370131	51	Male	21.2245	175	130	Very good	New Rural Cooperative Medical Insurance	Illiterate/Semi-literate
370131102	370131	51	Female	29.1749	156	142	Excellent	New Rural Cooperative Medical Insurance	Illiterate/Semi-literate
370131103	370131	20	Male	20.0617	180	130	Very good	None of the above	Senior high school
370131431	370131	27	Female	18.2183	164	98	Excellent	New Rural Cooperative Medical Insurance	Junior high school
370132101	370132	31	Female	24.7676	162	130	Very good	New Rural Cooperative Medical Insurance	Junior high school
370132102	370132	61	Male	25.9516	170	150	Fair	New Rural Cooperative Medical Insurance	Illiterate/Semi-literate
370132103	370132	64	Female	18.7305	155	90	Good	Urban Resident Basic Medical Insurance	Illiterate/Semi-literate
370132104	370132	30	Male	24.6914	180	160	Very good	New Rural Cooperative Medical Insurance	Primary school
370133101	370133	70	Male	35.8564	167	200	Poor	New Rural Cooperative Medical Insurance	Illiterate/Semi-literate
370133102	370133	67	Female	27.5482	165	150	Fair	New Rural Cooperative Medical Insurance	Illiterate/Semi-literate
370134101	370134	49	Male	22.4913	170	130	Very good	New Rural Cooperative Medical Insurance	Primary school
370134102	370134	51	Female	21.1621	156	103	Good	None of the above	Junior high school
370135101	370135	64	Male	21.2953	172	126	Poor	Urban Resident Basic Medical Insurance	Illiterate/Semi-literate
370135102	370135	64	Female	25.5983	155	123	Fair	None of the above	Illiterate/Semi-literate
370137101	370137	57	Male	31.8339	170	184	Good	New Rural Cooperative Medical Insurance	Primary school
370137102	370137	52	Female	26.093	156	127	Good	New Rural Cooperative Medical Insurance	Illiterate/Semi-literate
370138101	370138	47	Female	30.6737	164	165	Good	New Rural Cooperative Medical Insurance	Illiterate/Semi-literate
370138102	370138	46	Male	29.4118	170	170	Fair	New Rural Cooperative Medical Insurance	Junior high school
370138103	370138	23	Female	22.1443	168	125	Excellent	New Rural Cooperative Medical Insurance	3- year college
370138104	370138	17	Male	21.7993	170	126	Very good	New Rural Cooperative Medical Insurance	Junior high school
370138531	370138	73	Male	29.939	166	165	Fair	New Rural Cooperative Medical Insurance	Illiterate/Semi-literate
370138532	370138	71	Female	23.4375	160	120	Very good	New Rural Cooperative Medical Insurance	Illiterate/Semi-literate
370139101	370139	64	Male	20.202	165	110	Very good	New Rural Cooperative Medical Insurance	Illiterate/Semi-literate
370140102	370140	33	Female	23.4375	160	120	Good	New Rural Cooperative Medical Insurance	Junior high school
370160103	151708	26	Female	21.0303	158	105	Very good		Junior high school
370258103	370258	33	Male	24.4898	175	150	Very good	New Rural Cooperative Medical Insurance	Junior high school
370258104	370258	34	Female	26.6728	162	140	Good	New Rural Cooperative Medical Insurance	Junior high school
370303103	247424	22	Male	20.0155	176	124	Excellent	Urban Employee Basic Medical Insurance	3- year college
370309101	370309	50	Female	24.0346	158	120	Fair	Public medical insurance	Senior high school
370309102	370309	51	Male	20.0288	158	100	Fair	New Rural Cooperative Medical Insurance	Junior high school
370310101	370310	52	Male	22.0386	165	120	Poor	New Rural Cooperative Medical Insurance	Primary school
370310102	370310	49	Female	30.0433	158	150	Fair	New Rural Cooperative Medical Insurance	Primary school
370310103	206668	24	Male	22.5981	176	140	Very good		Junior high school
370312101	370312	49	Male	28.4055	178	180	Excellent	New Rural Cooperative Medical Insurance	Senior high school
370312102	370312	48	Female	25.3906	160	130	Very good	New Rural Cooperative Medical Insurance	Primary school
370312103	926269	25	Female	20.202	165	110	Fair	Public medical insurance	3- year college
370313101	370313	78	Female	17.7778	150	80	Poor	New Rural Cooperative Medical Insurance	Illiterate/Semi-literate
370314101	370314	61	Male	22.7583	169	130	Fair	New Rural Cooperative Medical Insurance	Primary school
370314102	370314	61	Female	29.1363	155	140	Poor	New Rural Cooperative Medical Insurance	Illiterate/Semi-literate
370315101	370315	61	Female	23.6686	130	80	Good	New Rural Cooperative Medical Insurance	Illiterate/Semi-literate
370315102	370315	71	Male	28.3987	157	140	Very good	New Rural Cooperative Medical Insurance	Primary school
370316101	370316	66	Female	30.4438	158	152	Very good	New Rural Cooperative Medical Insurance	Senior high school
370316102	370316	65	Male	25.4028	166	140	Excellent	Urban Employee Basic Medical Insurance	Primary school
370317102	370317	46	Male	21.9671	168	124	Poor	New Rural Cooperative Medical Insurance	Primary school
370317103	187398	40	Male	31.0204	175	190	Fair	New Rural Cooperative Medical Insurance	Primary school
370317104	370317	21	Male	18.6453	167	104	Good	New Rural Cooperative Medical Insurance	Primary school
370317105	370317	21	Male	18.3391	170	106	Excellent		Primary school
370318101	370318	55	Female	17.6899	155	85	Poor	None of the above	Primary school
370318102	370318	31	Female	24.0346	158	120	Good		Primary school
370318103	247442	24	Male	29.0698	172	172	Excellent		Primary school
370319101	370319	63	Male	28.2284	163	150	Good	New Rural Cooperative Medical Insurance	Primary school
370319102	370319	62	Female	20.8117	155	100	Poor	New Rural Cooperative Medical Insurance	Illiterate/Semi-literate
370320101	370320	74	Female	22.3133	157	110	Poor	New Rural Cooperative Medical Insurance	Primary school
370321101	370321	49	Male	20.9343	170	121	Good	New Rural Cooperative Medical Insurance	Junior high school
370321102	370321	50	Female	24.5243	159	124	Very good	New Rural Cooperative Medical Insurance	Junior high school
370321103	370321	26	Male	22.6939	175	139	Fair	New Rural Cooperative Medical Insurance	3- year college
370322101	370322	42	Male	20.2812	172	120	Fair	New Rural Cooperative Medical Insurance	Senior high school
370322102	370322	41	Female	23.8751	165	130	Good	New Rural Cooperative Medical Insurance	Junior high school
370322103	370322	16	Male	16.7883	181	110	Good	New Rural Cooperative Medical Insurance	Junior high school
370324101	370324	42	Male	27.6817	170	160	Very good	New Rural Cooperative Medical Insurance	Junior high school
370324102	370324	40	Female	31.25	160	160	Fair	New Rural Cooperative Medical Insurance	Primary school
370325101	370325	40	Male	25.9516	170	150	Very good	New Rural Cooperative Medical Insurance	Junior high school
370325102	370325	40	Female	20.202	165	110	Fair	New Rural Cooperative Medical Insurance	Junior high school
370325103	370325	16	Male	20.8828	173	125	Good	New Rural Cooperative Medical Insurance	Junior high school
370326101	370326	35	Male	25.8264	176	160	Fair	None of the above	Junior high school
370326102	370326	35	Female	19.7266	160	101	Good	Urban Employee Basic Medical Insurance	Senior high school
370327101	370327	48	Male	21.2245	175	130	Good	New Rural Cooperative Medical Insurance	Junior high school
370327102	370327	47	Female	24.1672	164	130	Good	Urban Employee Basic Medical Insurance	Junior high school
370327103	370327	16	Female	18.026	158	90	Good	New Rural Cooperative Medical Insurance	Primary school
370328101	370328	67	Male	22.3081	164	120	Good	New Rural Cooperative Medical Insurance	Primary school
370328102	370328	65	Female	25.3906	160	130	Poor	New Rural Cooperative Medical Insurance	Illiterate/Semi-literate
370329101	370329	65	Male	22.4913	170	130	Good	New Rural Cooperative Medical Insurance	Illiterate/Semi-literate
370329102	370329	62	Female	27.0552	155	130	Poor	New Rural Cooperative Medical Insurance	Primary school
370330101	370330	35	Male	24.4603	178	155	Very good	New Rural Cooperative Medical Insurance	Junior high school
370330102	370330	34	Female	22.1003	162	116	Good	New Rural Cooperative Medical Insurance	Junior high school
370331101	370331	46	Male	21.6333	172	128	Very good	New Rural Cooperative Medical Insurance	Junior high school
370332101	370332	63	Male	21.0077	169	120	Good	New Rural Cooperative Medical Insurance	Primary school
370332102	370332	66	Female	26.6667	150	120	Good	None of the above	Junior high school
370333101	370333	52	Male	29.4118	170	170	Poor	New Rural Cooperative Medical Insurance	Junior high school
370333102	370333	50	Female	29.3848	165	160	Good	New Rural Cooperative Medical Insurance	Junior high school
370333103	128083	27	Male	21.6049	180	140	Excellent	New Rural Cooperative Medical Insurance	Junior high school
370334101	370334	59	Female	27.7778	150	125	Excellent	New Rural Cooperative Medical Insurance	Primary school
370334102	370334	60	Male	21.5139	167	120	Very good	New Rural Cooperative Medical Insurance	Primary school
370335101	370335	41	Female	30.7809	154	146	Good	New Rural Cooperative Medical Insurance	Junior high school
370335102	370335	41	Male	30.8642	180	200	Very good	New Rural Cooperative Medical Insurance	Primary school
370335103	370335	16	Female	26.3465	163	140	Good		Junior high school
370336101	370336	53	Male	29.0612	175	178	Good		Junior high school
370336102	370336	47	Female	30.4687	160	156	Fair		Primary school
370342103	906230	26	Male	19.0311	170	110	Excellent	None of the above	3- year college
370345103	166468	26	Female	23.634	158	118	Very good	New Rural Cooperative Medical Insurance	3- year college
370346103	168104	36	Male	22.2656	160	114	Good	New Rural Cooperative Medical Insurance	Junior high school
370354103	184708	36	Male	22.8822	178	145	Very good	New Rural Cooperative Medical Insurance	Junior high school
370354104	184708	38	Female	29.2969	160	150	Good	New Rural Cooperative Medical Insurance	Junior high school
370355103	468745	30	Male	22.6474	172	134	Good		Junior high school
370422101	370422	61	Male	29.737	173	178	Poor	New Rural Cooperative Medical Insurance	Illiterate/Semi-literate
370422102	370422	65	Female	27.2392	158	136	Good	New Rural Cooperative Medical Insurance	Illiterate/Semi-literate
370423101	370423	49	Female	25.3906	160	130	Very good	New Rural Cooperative Medical Insurance	Junior high school
370423102	370423	50	Male	27.2817	168	154	Very good	New Rural Cooperative Medical Insurance	Illiterate/Semi-literate
370423104	370423	18	Female	23.8751	165	130	Good	New Rural Cooperative Medical Insurance	Junior high school
370425101	370425	56	Male	31.1419	170	180	Excellent	Supplementary medical insurance	Senior high school
370425102	370425	55	Female	20.8117	155	100	Poor	New Rural Cooperative Medical Insurance	Junior high school
370425103	370425	27	Male	29.0548	176	180	Excellent		Bachelor's degree
370426101	370426	64	Male	26.4236	174	160	Good	New Rural Cooperative Medical Insurance	Primary school
370426102	370426	59	Female	27.0552	155	130	Good	New Rural Cooperative Medical Insurance	Illiterate/Semi-literate
370427101	370427	79	Female	14.9515	153	70	Good	New Rural Cooperative Medical Insurance	Illiterate/Semi-literate
370429101	370429	45	Female	26.7578	160	137	Fair	New Rural Cooperative Medical Insurance	Junior high school
370429102	370429	43	Male	20.0474	173	120	Fair	New Rural Cooperative Medical Insurance	Junior high school
370429103	370429	20	Male	20.2865	179	130	Good	New Rural Cooperative Medical Insurance	Senior high school
370430101	370430	49	Female	24.3418	157	120	Fair	New Rural Cooperative Medical Insurance	Primary school
370430102	370430	50	Male	25.711	159	130	Very good		Primary school
370430103	370430	22	Female	21.0303	158	105	Excellent	New Rural Cooperative Medical Insurance	Senior high school
370431101	370431	34	Male	20.984	176	130	Excellent	New Rural Cooperative Medical Insurance	Junior high school
370431102	370431	32	Female	27.0552	155	130	Excellent	New Rural Cooperative Medical Insurance	Junior high school
370432102	370432	38	Male	29.321	180	190	Good		Junior high school
370432432	370432	62	Female	25.3906	160	130	Good	New Rural Cooperative Medical Insurance	Illiterate/Semi-literate
370433101	370433	81	Male	19.1406	160	98	Poor	New Rural Cooperative Medical Insurance	Illiterate/Semi-literate
370433102	370433	79	Female	#DIV/0!			Poor	New Rural Cooperative Medical Insurance	Illiterate/Semi-literate
370434101	370434	48	Female	28.8889	150	130	Very good	New Rural Cooperative Medical Insurance	Illiterate/Semi-literate
370434103	370434	23	Male	22.7244	178	144	Excellent	New Rural Cooperative Medical Insurance	3- year college
370434501	370434	24	Female	19.1406	160	98	Excellent	New Rural Cooperative Medical Insurance	3- year college
370435101	370435	58	Female	22.8624	162	120	Good	New Rural Cooperative Medical Insurance	Illiterate/Semi-literate
370435102	370435	60	Male	23.8751	165	130	Poor	New Rural Cooperative Medical Insurance	Illiterate/Semi-literate
370436101	370436	61	Male	21.7738	166	120	Very good	New Rural Cooperative Medical Insurance	Junior high school
370436102	370436	57	Female	23.03	168	130	Fair	New Rural Cooperative Medical Insurance	Illiterate/Semi-literate
370439102	370439	55	Male	#DIV/0!			Fair	New Rural Cooperative Medical Insurance	Junior high school
370439103	370439	29	Male	23.1206	174	140	Very good	New Rural Cooperative Medical Insurance	Senior high school
370439104	370439	27	Female	22.0386	165	120	Fair	New Rural Cooperative Medical Insurance	Primary school
370440101	370440	41	Male	22.5827	163	120	Good	New Rural Cooperative Medical Insurance	Junior high school
370440102	370440	41	Female	22.6003	156	110	Excellent	New Rural Cooperative Medical Insurance	Illiterate/Semi-literate
370440103	370440	16	Female	16.5289	165	90	Very good	New Rural Cooperative Medical Insurance	Primary school
370441101	370441	42	Female	27.7671	153	130	Poor	New Rural Cooperative Medical Insurance	Illiterate/Semi-literate
370441102	370441	46	Male	24.4898	175	150	Very good	New Rural Cooperative Medical Insurance	Junior high school
370441103	370441	18	Male	25.1024	174	152	Very good	New Rural Cooperative Medical Insurance	Junior high school
370442101	370442	43	Male	23.4375	160	120	Very good		Primary school
370442102	370442	40	Female	23.4375	160	120	Very good	New Rural Cooperative Medical Insurance	Illiterate/Semi-literate
370442103	370442	16	Female	19.5312	160	100	Very good	New Rural Cooperative Medical Insurance	Primary school
370443101	370443	58	Male	23.9395	177	150	Very good	New Rural Cooperative Medical Insurance	Primary school
370444101	370444	55	Male	31.1419	170	180	Fair	New Rural Cooperative Medical Insurance	Junior high school
370444102	370444	58	Female	18.3655	165	100	Poor	New Rural Cooperative Medical Insurance	Primary school
370447101	370447	62	Female	#DIV/0!			Poor	New Rural Cooperative Medical Insurance	Illiterate/Semi-literate
370447102	370447	64	Male	24.5089	169	140	Poor	New Rural Cooperative Medical Insurance	Illiterate/Semi-literate
370448101	370448	57	Male	18.3655	165	100	Excellent	New Rural Cooperative Medical Insurance	Junior high school
370455103	168228	28	Female	23.3067	167	130	Excellent	Urban Employee Basic Medical Insurance	Junior high school
370477101	370477	47	Male	22.4913	170	130	Very good	Urban Resident Basic Medical Insurance	Senior high school
370477102	370477	48	Female	23.0332	158	115	Fair	Urban Resident Basic Medical Insurance	Junior high school
370477103	370477	23	Female	18.6012	168	105	Very good	Urban Resident Basic Medical Insurance	3- year college
370477104	370477	16	Male	19.1516	177	120	Good	None of the above	Junior high school
370478101	370478	37	Female	29.2969	160	150	Very good	Urban Resident Basic Medical Insurance	Illiterate/Semi-literate
370478102	370478	39	Male	22.0386	165	120	Very good	Urban Resident Basic Medical Insurance	Junior high school
370479101	370479	45	Male	21.9713	172	130	Very good	Urban Resident Basic Medical Insurance	Junior high school
370479102	370479	45	Female	20.202	165	110	Good	Urban Resident Basic Medical Insurance	Junior high school
370479103	370479	21	Male	21.1327	182	140	Very good	Urban Resident Basic Medical Insurance	Senior high school
370480101	370480	60	Male	23.8751	165	130	Good	Urban Resident Basic Medical Insurance	Illiterate/Semi-literate
370480102	370480	64	Female	22.8928	155	110	Good	Urban Resident Basic Medical Insurance	Illiterate/Semi-literate
370481101	370481	45	Female	26.6667	150	120	Fair	Urban Resident Basic Medical Insurance	Primary school
370481102	370481	43	Male	32.112	172	190	Good	Urban Resident Basic Medical Insurance	Primary school
370481103	370481	18	Female	30.1103	163	160	Very good	Urban Resident Basic Medical Insurance	Junior high school
370482101	370482	41	Male	25.9516	170	150	Excellent	None of the above	Primary school
370482102	370482	35	Female	24.0346	158	120	Very good	Urban Employee Basic Medical Insurance	Junior high school
370483101	370483	52	Female	25.3155	159	128	Very good	Urban Resident Basic Medical Insurance	Senior high school
370483102	370483	57	Male	28.4005	173	170	Very good	Urban Resident Basic Medical Insurance	3- year college
370483103	370483	30	Female	19.7599	163	105	Very good	Urban Resident Basic Medical Insurance	Bachelor's degree
370483104	370483	20	Male	24.1517	182	160	Good	Urban Resident Basic Medical Insurance	Senior high school
370485101	370485	40	Male	28.075	174	170	Fair	Urban Employee Basic Medical Insurance	Bachelor's degree
370485102	370485	35	Female	22.0386	165	120	Very good	Urban Resident Basic Medical Insurance	3- year college
370487101	370487	45	Male	25.2493	178	160	Very good	Urban Resident Basic Medical Insurance	Bachelor's degree
370487102	370487	46	Female	24.2215	170	140	Good	Urban Employee Basic Medical Insurance	Senior high school
370487103	370487	19	Male	26.8787	188	190	Very good	Urban Resident Basic Medical Insurance	Junior high school
370488101	370488	48	Female	30.4832	162	160	Very good	Urban Resident Basic Medical Insurance	Primary school
370488102	370488	46	Male	24.2215	170	140	Very good	Urban Resident Basic Medical Insurance	Primary school
370488103	370488	23	Male	33.0295	174	200	Very good	Urban Resident Basic Medical Insurance	3- year college
370488501	370488	26	Female	20.9042	168	118	Good	Urban Resident Basic Medical Insurance	3- year college
370489101	370489	71	Male	27.6817	170	160	Good	Urban Employee Basic Medical Insurance	3- year college
370489102	370489	69	Female	18.7305	155	90	Good	Urban Resident Basic Medical Insurance	Senior high school
370490101	370490	46	Male	26.1738	177	164	Very good	Urban Resident Basic Medical Insurance	3- year college
370490102	370490	42	Female	20.7612	170	120	Very good	Urban Resident Basic Medical Insurance	Bachelor's degree
370491101	370491	40	Male	27.7778	180	180	Good	Public medical insurance	3- year college
370491102	370491	42	Female	23.03	168	130	Good	Urban Resident Basic Medical Insurance	Bachelor's degree
370491103	370491	16	Female	24.2215	170	140	Very good	Urban Resident Basic Medical Insurance	Junior high school
370493101	370493	62	Male	22.5827	163	120	Good	Urban Resident Basic Medical Insurance	Junior high school
370493102	370493	61	Female	18.7305	155	90	Good	Urban Resident Basic Medical Insurance	Illiterate/Semi-literate
370495101	370495	42	Female	20.5078	160	105	Good	Urban Resident Basic Medical Insurance	Primary school
370495102	370495	43	Male	26.4236	174	160	Poor	Urban Resident Basic Medical Insurance	Junior high school
370495103	370495	17	Male	24.9307	190	180	Very good	Urban Resident Basic Medical Insurance	Junior high school
370496101	370496	48	Male	20.7612	170	120	Excellent	Urban Resident Basic Medical Insurance	Junior high school
370496102	370496	48	Female	20.5078	160	105	Poor	Urban Resident Basic Medical Insurance	Illiterate/Semi-literate
370496103	370496	25	Female	17.9282	167	100	Good	None of the above	Bachelor's degree
370496104	370496	16	Female	17.5781	160	90	Good	New Rural Cooperative Medical Insurance	Junior high school
370497101	370497	66	Male	20.9071	177	131	Very good	Public medical insurance	Primary school
370497103	370497	62	Female	18.7305	155	90	Good	Urban Resident Basic Medical Insurance	Illiterate/Semi-literate
370498101	370498	50	Male	23.3564	170	135	Excellent	Urban Resident Basic Medical Insurance	Junior high school
370498102	370498	52	Female	27.0552	155	130	Very good	Urban Resident Basic Medical Insurance	Junior high school
370498103	247642	26	Female	22.0386	165	120	Very good	Urban Resident Basic Medical Insurance	Senior high school
370498104	370498	17	Female	23.4337	158	117	Excellent	Urban Resident Basic Medical Insurance	Junior high school
370499101	370499	57	Male	29.321	180	190	Good	Urban Resident Basic Medical Insurance	Primary school
370499102	370499	56	Female	19.5312	160	100	Good	Urban Resident Basic Medical Insurance	Illiterate/Semi-literate
370499531	370499	33	Male	24.2123	176	150	Good	Urban Employee Basic Medical Insurance	Bachelor's degree
370500102	370500	59	Female	24.974	155	120	Good	New Rural Cooperative Medical Insurance	Primary school
370501101	370501	30	Male	24.0569	173	144	Excellent	Public medical insurance	3- year college
370501102	370501	53	Female	26.1719	160	134	Very good	Urban Resident Basic Medical Insurance	Primary school
370501103	370501	75	Male	#DIV/0!			Poor	New Rural Cooperative Medical Insurance	Illiterate/Semi-literate
370501104	370501	73	Female	#DIV/0!			Fair	New Rural Cooperative Medical Insurance	Illiterate/Semi-literate
370501431	370501	26	Female	19.052	162	100	Excellent	New Rural Cooperative Medical Insurance	Senior high school
370502101	370502	41	Male	21.6128	168	122	Good	New Rural Cooperative Medical Insurance	Junior high school
370502102	370502	41	Female	23.2377	164	125	Good	Urban Resident Basic Medical Insurance	Junior high school
370502103	370502	16	Male	29.3776	176	182	Good	New Rural Cooperative Medical Insurance	Junior high school
370503101	370503	37	Male	25.7117	165	140	Poor	Urban Resident Basic Medical Insurance	Primary school
370503102	370503	40	Female	20.8117	155	100	Fair	Urban Resident Basic Medical Insurance	Primary school
370504101	370504	54	Female	20.5078	160	105	Good	Urban Resident Basic Medical Insurance	Illiterate/Semi-literate
370504102	370504	32	Male	20.7612	170	120	Very good	None of the above	Junior high school
370504103	370504	16	Female	22.2063	163	118	Excellent	None of the above	Junior high school
370504104	370504	31	Female	21.4844	160	110	Very good	Urban Employee Basic Medical Insurance	Senior high school
370506101	370506	34	Male	27.6817	170	160	Good	Urban Resident Basic Medical Insurance	3- year college
370506102	370506	58	Female	22.1893	156	108	Good	New Rural Cooperative Medical Insurance	Illiterate/Semi-literate
370506103	370506	29	Female	20.0773	164	108	Excellent	New Rural Cooperative Medical Insurance	Junior high school
370506431	370506	64	Male	28.0404	158	140	Very good	Public medical insurance	Junior high school
370507101	370507	39	Male	23.4052	176	145	Very good	None of the above	Senior high school
370507102	370507	41	Female	20.7008	163	110	Very good	New Rural Cooperative Medical Insurance	Junior high school
370507103	370507	16	Male	18.3655	165	100	Very good	New Rural Cooperative Medical Insurance	Junior high school
370508101	370508	32	Female	25.0361	158	125	Very good	New Rural Cooperative Medical Insurance	Junior high school
370508102	370508	32	Male	23.1206	174	140	Very good	New Rural Cooperative Medical Insurance	Junior high school
370508104	687332	26	Female	20.2848	157	100	Very good	Urban Resident Basic Medical Insurance	Junior high school
370525101	370525	49	Male	22.0386	165	120	Good	New Rural Cooperative Medical Insurance	Primary school
370549103	370549	30	Male	34.8944	165	190	Very good	None of the above	3- year college
370565101	370565	54	Female	27.0552	155	130	Very good	Urban Resident Basic Medical Insurance	Senior high school
370565102	370565	56	Male	23.8751	165	130	Very good	Urban Employee Basic Medical Insurance	Junior high school
370566101	370566	36	Male	27.6817	170	160	Excellent	Urban Resident Basic Medical Insurance	Senior high school
370566102	370566	36	Female	23.5883	166	130	Excellent	New Rural Cooperative Medical Insurance	Junior high school
370567101	370567	60	Male	26.6335	176	165	Excellent	New Rural Cooperative Medical Insurance	Illiterate/Semi-literate
370567102	370567	59	Female	26.6389	155	128	Very good	New Rural Cooperative Medical Insurance	Illiterate/Semi-literate
370567103	370567	32	Male	#DIV/0!			Poor	Urban Resident Basic Medical Insurance	Illiterate/Semi-literate
370568101	370568	43	Female	22.0386	165	120	Fair	Urban Resident Basic Medical Insurance	Primary school
370568102	370568	44	Male	24.2215	170	140	Very good	Urban Resident Basic Medical Insurance	Junior high school
370568103	370568	18	Male	24.8356	185	170	Very good	Urban Resident Basic Medical Insurance	Senior high school
370569101	370569	63	Male	25.4325	170	147	Very good	New Rural Cooperative Medical Insurance	Junior high school
370569102	370569	61	Female	27.0552	155	130	Very good	New Rural Cooperative Medical Insurance	Illiterate/Semi-literate
370570101	370570	36	Female	26.0262	164	140	Very good	Urban Resident Basic Medical Insurance	Junior high school
370570102	370570	39	Male	29.4118	170	170	Very good	Urban Resident Basic Medical Insurance	Junior high school
370571101	370571	36	Female	23.8751	165	130	Very good	Urban Employee Basic Medical Insurance	3- year college
370576101	370576	69	Male	29.7265	174	180	Fair	Urban Resident Basic Medical Insurance	Junior high school
370576102	370576	65	Female	23.9361	157	118	Very good	Urban Resident Basic Medical Insurance	Illiterate/Semi-literate
370577101	370577	39	Female	22.0386	165	120	Fair	Urban Resident Basic Medical Insurance	Junior high school
370577102	370577	40	Male	31.8878	168	180	Fair	Urban Employee Basic Medical Insurance	Junior high school
370578101	370578	37	Female	26.0375	158	130	Fair		Primary school
370578102	370578	41	Male	24.977	165	136	Very good		Primary school
370579101	370579	58	Female	29.3848	165	160	Fair	Urban Resident Basic Medical Insurance	Senior high school
370584101	370584	70	Male	27.6817	170	160	Excellent	New Rural Cooperative Medical Insurance	Junior high school
370584102	370584	68	Female	21.1111	150	95	Fair	None of the above	Primary school
370584103	149073	37	Male	26.5432	180	172	Good	Public medical insurance	3- year college
370584104	149073	34	Female	18.7328	165	102	Good	Public medical insurance	Senior high school
370586101	370586	47	Male	22.8571	175	140	Very good	Urban Employee Basic Medical Insurance	3- year college
370586102	370586	49	Female	25.4055	163	135	Poor	Urban Resident Basic Medical Insurance	Primary school
370586103	370586	25	Female	20.7612	170	120	Very good	Urban Resident Basic Medical Insurance	3- year college
370586104	370586	18	Female	18.1661	170	105	Very good	New Rural Cooperative Medical Insurance	Junior high school
370588101	370588	59	Male	22.4913	170	130	Fair	New Rural Cooperative Medical Insurance	Junior high school
370588102	370588	62	Female	27.7671	153	130	Poor	New Rural Cooperative Medical Insurance	Primary school
370589101	370589	57	Male	31.1419	170	180	Very good	None of the above	Senior high school
370589102	370589	57	Female	25.3906	160	130	Good	New Rural Cooperative Medical Insurance	Primary school
370590101	370590	51	Male	21.9713	172	130	Good	New Rural Cooperative Medical Insurance	Junior high school
370590102	370590	48	Female	18.5547	160	95	Good	New Rural Cooperative Medical Insurance	Junior high school
370594101	370594	32	Male	24.2215	170	140	Very good	None of the above	Junior high school
370594102	370594	29	Male	22.4913	170	130	Very good	New Rural Cooperative Medical Insurance	Junior high school
370594431	370594	31	Female	24.7676	162	130	Very good	New Rural Cooperative Medical Insurance	Junior high school
370633101	370633	36	Male	23.1206	174	140	Very good	Urban Employee Basic Medical Insurance	Bachelor's degree
370633102	370633	38	Female	24.2215	170	140	Good	Public medical insurance	Bachelor's degree
370636101	370636	77	Female	25.7117	165	140	Very good	Urban Employee Basic Medical Insurance	Illiterate/Semi-literate
370637101	370637	43	Female	30.8594	160	158	Very good	Urban Resident Basic Medical Insurance	Senior high school
370637102	370637	44	Male	25.3515	172	150	Excellent	Urban Employee Basic Medical Insurance	Senior high school
370637103	370637	17	Female	24.2215	170	140	Good	Supplementary medical insurance	Junior high school
370644101	370644	35	Male	32.872	170	190	Poor	Urban Employee Basic Medical Insurance	Bachelor's degree
370644102	370644	31	Female	21.4844	160	110	Very good	Urban Employee Basic Medical Insurance	Bachelor's degree
370645101	370645	69	Female	22.5827	163	120	Very good	Urban Resident Basic Medical Insurance	Illiterate/Semi-literate
370650101	370650	41	Male	27.5652	173	165	Very good	Urban Resident Basic Medical Insurance	Senior high school
370650102	370650	40	Female	20.1362	163	107	Very good	Urban Resident Basic Medical Insurance	3- year college
370651101	370651	40	Male	25.7117	165	140	Very good	Urban Employee Basic Medical Insurance	3- year college
370651102	370651	38	Female	22.4813	162	118	Good	Urban Employee Basic Medical Insurance	Senior high school
370654101	370654	85	Female	#DIV/0!			Good	New Rural Cooperative Medical Insurance	Primary school
370654102	370654	84	Male	25.7202	162	135	Good	Public medical insurance	Senior high school
370657101	370657	49	Female	24.0346	158	120	Excellent	Urban Resident Basic Medical Insurance	Primary school
370657102	370657	46	Male	24.2587	177	152	Excellent	Urban Resident Basic Medical Insurance	Junior high school
370657103	370657	23	Female	23.4052	176	145	Excellent	None of the above	Senior high school
370659101	370659	51	Male	24.4898	175	150	Very good	New Rural Cooperative Medical Insurance	Illiterate/Semi-literate
370659102	370659	49	Female	21.4844	160	110	Excellent	New Rural Cooperative Medical Insurance	Primary school
370659103	370659	23	Male	22.0932	178	140	Excellent	New Rural Cooperative Medical Insurance	Senior high school
370661101	370661	25	Male	22.4913	170	130	Excellent	New Rural Cooperative Medical Insurance	Bachelor's degree
370661102	370661	46	Male	12.6247	178	80	Very good	New Rural Cooperative Medical Insurance	Illiterate/Semi-literate
370661501	370661	26	Female	23.4375	160	120	Very good	Urban Resident Basic Medical Insurance	Junior high school
370669101	370669	34	Male	24.8163	175	152	Excellent	Public medical insurance	Senior high school
370669102	370669	35	Female	23.4375	160	120	Very good	New Rural Cooperative Medical Insurance	Primary school
370669431	370669	65	Female	22.2222	150	100	Very good	New Rural Cooperative Medical Insurance	Illiterate/Semi-literate
370673101	370673	44	Male	25.0135	172	148	Very good	None of the above	Senior high school
370673102	370673	17	Male	23.6735	175	145	Very good	New Rural Cooperative Medical Insurance	Primary school
370673431	370673	40	Female	22.0386	165	120	Very good	New Rural Cooperative Medical Insurance	Primary school
370676101	370676	30	Female	19.9219	160	102	Good		Master's degree
370679101	370679	29	Male	24.2215	170	140	Good	Urban Resident Basic Medical Insurance	Bachelor's degree
370679102	370679	28	Female	22.5827	163	120	Very good	None of the above	Senior high school
370680101	370680	28	Female	23.4375	160	120	Very good	Urban Resident Basic Medical Insurance	Junior high school
370680102	370680	30	Male	24.6914	180	160	Very good	Urban Resident Basic Medical Insurance	Senior high school
370680431	370680	53	Female	26.6728	162	140	Very good	Urban Resident Basic Medical Insurance	Primary school
370681101	370681	40	Male	26.1224	175	160	Very good	Urban Resident Basic Medical Insurance	Junior high school
370681102	370681	41	Female	19.5312	160	100	Very good	Urban Resident Basic Medical Insurance	Junior high school
370681103	370681	16	Female	25.3906	160	130	Good	Urban Resident Basic Medical Insurance	Junior high school
370683101	370683	50	Male	22.8571	175	140	Excellent	Urban Resident Basic Medical Insurance	3- year college
370683102	370683	53	Female	23.4375	160	120	Excellent	Urban Resident Basic Medical Insurance	3- year college
370683103	370683	25	Male	24.6914	180	160	Excellent	Urban Resident Basic Medical Insurance	Senior high school
370684101	370684	41	Male	13.0612	175	80	Very good	None of the above	Primary school
370684102	370684	41	Male	24.4898	175	150	Very good	Urban Resident Basic Medical Insurance	Junior high school
370684103	370684	20	Male	25.3515	172	150	Very good	None of the above	Junior high school
370684104	370684	23	Female	20.202	165	110	Excellent	Urban Resident Basic Medical Insurance	Junior high school
370685101	370685	74	Male	24.2215	170	140	Good	New Rural Cooperative Medical Insurance	Junior high school
370685102	370685	71	Female	22.8928	155	110	Good	New Rural Cooperative Medical Insurance	Illiterate/Semi-literate
370685431	370685	38	Female	20.202	165	110	Very good	New Rural Cooperative Medical Insurance	Junior high school
370687101	370687	41	Male	24.2123	176	150	Very good	None of the above	Junior high school
370687102	370687	37	Female	22.0386	165	120	Excellent	New Rural Cooperative Medical Insurance	Junior high school
370728103	370728	23	Male	#DIV/0!			Excellent	New Rural Cooperative Medical Insurance	Senior high school
370745101	370745	57	Male	27.7778	180	180	Poor	New Rural Cooperative Medical Insurance	Junior high school
370745102	370745	60	Female	29.1363	155	140	Poor	New Rural Cooperative Medical Insurance	Illiterate/Semi-literate
370745103	149191	32	Male	31.1419	170	180	Fair	New Rural Cooperative Medical Insurance	Junior high school
370745104	149191	32	Female	31.1111	150	140	Good	New Rural Cooperative Medical Insurance	Junior high school
370746101	370746	56	Male	24.2215	170	140	Excellent	New Rural Cooperative Medical Insurance	Junior high school
370746102	370746	56	Female	25	160	128	Excellent	New Rural Cooperative Medical Insurance	Junior high school
370747101	370747	69	Male	27.0416	172	160	Poor	New Rural Cooperative Medical Insurance	Illiterate/Semi-literate
370747102	370747	68	Female	26.7094	156	130	Very good	New Rural Cooperative Medical Insurance	Illiterate/Semi-literate
370748101	370748	55	Male	23.1405	165	126	Excellent	New Rural Cooperative Medical Insurance	Primary school
370748102	370748	54	Female	31.25	160	160	Poor	New Rural Cooperative Medical Insurance	Primary school
370748103	370748	19	Male	25.3515	172	150	Very good	New Rural Cooperative Medical Insurance	Junior high school
370749101	370749	49	Male	27.6817	170	160	Poor	New Rural Cooperative Medical Insurance	Junior high school
370749102	370749	49	Female	29.1363	155	140	Poor	New Rural Cooperative Medical Insurance	Primary school
370749103	370749	22	Male	20.7612	170	120	Excellent	New Rural Cooperative Medical Insurance	3- year college
370750101	370750	43	Male	24.1633	175	148	Fair	New Rural Cooperative Medical Insurance	Junior high school
370750102	370750	44	Female	26.3465	163	140	Excellent	New Rural Cooperative Medical Insurance	Junior high school
370750103	370750	19	Female	19.4362	172	115	Excellent	New Rural Cooperative Medical Insurance	Senior high school
370751101	370751	51	Male	23.03	168	130	Excellent	New Rural Cooperative Medical Insurance	Junior high school
370751102	370751	51	Female	23.8751	165	130	Excellent	New Rural Cooperative Medical Insurance	Junior high school
370751103	915522	26	Female	20.7612	170	120	Excellent	New Rural Cooperative Medical Insurance	3- year college
370751104	370751	20	Male	18.5185	180	120	Excellent	New Rural Cooperative Medical Insurance
370754101	370754	68	Female	28.764	156	140	Very good	New Rural Cooperative Medical Insurance	Primary school
370754102	370754	73	Male	20.5151	178	130	Fair	New Rural Cooperative Medical Insurance	Primary school
370755101	746302	62	Female	32.4619	152	150	Poor	New Rural Cooperative Medical Insurance	Junior high school
370755102	746302	61	Male	25.0995	167	140	Fair	Urban Resident Basic Medical Insurance	Primary school
370755103	370755	38	Male	22.8571	175	140	Very good	New Rural Cooperative Medical Insurance	Junior high school
370755104	370755	36	Female	31.1111	150	140	Poor	New Rural Cooperative Medical Insurance	Primary school
370755105	746302	80	Female	17.5781	160	90	Poor	New Rural Cooperative Medical Insurance	Illiterate/Semi-literate
370758101	370758	59	Male	27.6817	170	160	Very good	New Rural Cooperative Medical Insurance	Primary school
370758102	370758	60	Female	28.8889	150	130	Good	New Rural Cooperative Medical Insurance	Illiterate/Semi-literate
370759101	370759	62	Female	27.3437	160	140	Poor	New Rural Cooperative Medical Insurance	Primary school
370759102	370759	63	Male	24.2123	176	150	Good	New Rural Cooperative Medical Insurance	Senior high school
370760103	247886	28	Male	#DIV/0!			Very good	Public medical insurance	Bachelor's degree
370760431	370760	34	Female	19.1406	160	98	Poor	Urban Employee Basic Medical Insurance	3- year college
370762101	370762	70	Female	24.0346	158	120	Very good	New Rural Cooperative Medical Insurance	Primary school
370762102	370762	69	Male	29.3848	165	160	Good	New Rural Cooperative Medical Insurance	Primary school
370762103	370762	38	Female	26.6667	150	120	Good	New Rural Cooperative Medical Insurance	Junior high school
370762105	370762	38	Male	27.6817	170	160	Good	New Rural Cooperative Medical Insurance	Senior high school
370763101	370763	43	Female	22.6003	156	110	Very good	New Rural Cooperative Medical Insurance	Primary school
370764101	370764	79	Female	18.7305	155	90	Fair	New Rural Cooperative Medical Insurance	Illiterate/Semi-literate
370764431	370764	46	Male	28.3447	168	160	Very good	New Rural Cooperative Medical Insurance	Junior high school
370766101	370766	62	Male	25.7117	165	140	Good	New Rural Cooperative Medical Insurance	Illiterate/Semi-literate
370766102	370766	62	Female	25.0995	167	140	Good	New Rural Cooperative Medical Insurance	Illiterate/Semi-literate
370767101	370767	69	Male	23.4375	160	120	Fair	New Rural Cooperative Medical Insurance	Primary school
370767102	370767	74	Female	22.2222	150	100	Fair	New Rural Cooperative Medical Insurance	Illiterate/Semi-literate
370769101	370769	51	Female	26.6728	162	140	Good	New Rural Cooperative Medical Insurance	Junior high school
370769102	370769	49	Male	24.5089	169	140	Excellent	New Rural Cooperative Medical Insurance	Primary school
370769103	370769	26	Male	21.3669	181	140	Excellent	New Rural Cooperative Medical Insurance	Junior high school
370769431	370769	81	Female	#DIV/0!			Poor	New Rural Cooperative Medical Insurance	Illiterate/Semi-literate
370769432	370769	25	Female	23.4375	160	120	Good	New Rural Cooperative Medical Insurance	Junior high school
370770101	370770	55	Female	27.0552	155	130	Fair	New Rural Cooperative Medical Insurance	Senior high school
370770102	370770	57	Male	22.8571	175	140	Good	New Rural Cooperative Medical Insurance	Senior high school
370770103	187828	32	Male	25.0593	173	150	Excellent	New Rural Cooperative Medical Insurance	Senior high school
370770104	187828	33	Female	22.3081	164	120	Excellent	New Rural Cooperative Medical Insurance	3- year college
370771101	370771	57	Female	28.0404	158	140	Poor	New Rural Cooperative Medical Insurance	Illiterate/Semi-literate
370771102	370771	21	Male	29.0548	176	180	Good	New Rural Cooperative Medical Insurance	Junior high school
370772101	370772	72	Female	25.0762	161	130	Very good	New Rural Cooperative Medical Insurance	Junior high school
370772102	370772	69	Male	23.1206	174	140	Good	New Rural Cooperative Medical Insurance	Junior high school
370785103	370785	24	Male	22.835	186	158	Excellent	New Rural Cooperative Medical Insurance	3- year college
468745431	468745	31	Female	23.4221	156	114	Good		Junior high school
519657501	519657	26	Male	21.6049	180	140	Excellent	Urban Employee Basic Medical Insurance	Senior high school
621231105	275928	19	Male	20.9712	184	142	Good	None of the above	Junior high school
687332431	687332	29	Male	18.2615	185	125	Excellent	Urban Resident Basic Medical Insurance	Senior high school
915522431	915522	27	Male	21.4692	174	130	Good	Urban Resident Basic Medical Insurance	Bachelor's degree
