# Supplementary material for: Measurement and determinants of multidimensional urban poverty: Evidence from Shandong Province, China
Source: PLoS One. 2024 May 17;19(5):e0300263. doi: 10.1371/journal.pone.0300263 (PMC11101045; doi:10.1371/journal.pone.0300263)
Supplement: S4 Dataset — (XLSX) [file pone.0300263.s004.xlsx]

## Sheet: Household Data
FID	Household income (CNY)	Household per capita income (CNY)	Household size	Cooking fuel	Drinking water	Homeownership	Housing area (sq m)	Housing area per capita (sq m)	Total value of durable goods	School attendance
108244	90000	30000	3	Liquid gas	Well water	Property right solely owned by the family	78	26	20000	Attending school
108598	55000	55000	1	Natural gas	Tap water	Property right solely owned by the family	30	30	Not sure	Attending school
128083	140000	46666.7	3	Liquid gas	Well water	Property right solely owned by the family	56	18.6667	300000	Attending school
128442	230000	46000	5	Natural gas	Tap water	Property right partly owned by the family member	76	15.2	50000	Attending school
133926	14500	14500	1	Electricity	Tap water	Other	110	110	0	Attending school
143004	70000	70000	1	Natural gas	Tap water	Property right solely owned by the family	80	80	150000	Attending school
143063	110590	55295	2	Liquid gas	Tap water	Friends or relatives	90	45	185350	Attending school
143982	87000	87000	1	Natural gas	Tap water	Commercial house rentable in the market	150	150	10000	Attending school
149191	23000	7666.67	3	Natural gas	Tap water	Property right solely owned by the family	135	45	3000	Attending school
151708	119400	39800	3	Natural gas	Tap water	Property right solely owned by the family	81	27	80000	Attending school
158986	80000	26666.7	3	Electricity	Tap water	Property right solely owned by the family	90	30	100000	Attending school
159503	100000	50000	2	Natural gas	Tap water	Property right solely owned by the family	60	30	200000	Attending school
160472	40000	40000	1	Other	Other	Public house (gong fang) provided by work unit	150	150	5000	Attending school
166468	50000	16666.7	3	Electricity	Tap water	Commercial house rentable in the market	60	20	28000	Attending school
167775	100000	100000	1	Electricity	Mineral/Purified/Filtered water	Property right solely owned by the family	196	196	70000	Attending school
168104	85000	85000	1	Natural gas	Tap water	Commercial house rentable in the market	50	50	30000	Attending school
175477	40000	40000	1	Electricity	Mineral/Purified/Filtered water	Commercial house rentable in the market	140	140	30000	Attending school
175691	73200	24400	3	Liquid gas	Tap water	Property right solely owned by the family	100	100	90000	Attending school
175965	25700	12850	2	Natural gas	Tap water	Other	100	50	19000	Attending school
187057	40000	20000	2	Liquid gas	Tap water	Property right solely owned by the family	115	57.5	40000	Attending school
187398	5000	5000	1	Electricity	Tap water	Property right solely owned by the family	160	160	2000	Attending school
187828	50000	12500	4	Liquid gas	Tap water	Other	104	26	70000	Attending school
190489	40315	40315	1	Natural gas	Tap water	Commercial house rentable in the market	50	50	0	Attending school
192055	68000	22666.7	3	Liquid gas	Tap water	Property right solely owned by the family	84	28	1000	Attending school
193129	220000	220000	1	Natural gas	Tap water	Other	65	65	3000	Attending school
206668	34000	34000	1	Natural gas	Tap water	Commercial house rentable in the market	70	70	Not sure	Attending school
226766	45000	15000	3	Electricity	Tap water	Property right solely owned by the family	90	30	20000	Attending school
227283	500000	250000	2	Natural gas	Mineral/Purified/Filtered water	Property right solely owned by the family	100	50	250000	Attending school
227322	50000	50000	1	Electricity	Tap water	Commercial house rentable in the market	12	12	3000	Attending school
227398	110000	36666.7	3	Natural gas	Tap water	Property right solely owned by the family	140	46.6667	200000	Attending school
230341	46000	15333.3	3	Natural gas	Tap water	Property right solely owned by the family	42	14	0	Attending school
236818	45300	22650	2	Electricity	Tap water	Public rental house	50	25	6000	Attending school
239073	52005	17335	3	Electricity	Tap water	Property right solely owned by the family	93	31	250000	Attending school
243788	140000	46666.7	3	Liquid gas	Tap water	Commercial house rentable in the market	90	30	200000	Attending school
243886	8000	4000	2	Other	Tap water	Public house (gong fang) provided by work unit	84	42	0	Attending school
244301	78000	39000	2	Natural gas	Tap water	Property right partly owned by the family member	50	25	220000	Attending school
244386	95000	31666.7	3	Natural gas	Tap water	Property right solely owned by the family	120	40	150000	Attending school
247122	70000	23333.3	3	Liquid gas	Mineral/Purified/Filtered water	Commercial house rentable in the market	100	33.3333	10000	Attending school
247145	90000	90000	1	Natural gas	Tap water	Commercial house rentable in the market	75	75	10000	Attending school
247283	60000	60000	1	Liquid gas	Tap water	Property right solely owned by the family	268	268	500	Attending school
247424	50000	25000	2	Liquid gas	Tap water	Commercial house rentable in the market	72	36	130000	Attending school
247442	22300	22300	1	Electricity	Well water	Commercial house rentable in the market	30	30	0	Attending school
247641	50000	16666.7	3	Liquid gas	Tap water	Property right solely owned by the family	130	43.3333	100000	Attending school
247642	100000	33333.3	3	Liquid gas	Tap water	Commercial house rentable in the market	90	30	30000	Attending school
247886	82000	20500	4	Electricity	Tap water	Property right solely owned by the family	110	27.5	10000	Attending school
256316	21070	21070	1	Natural gas	Tap water	Property right solely owned by the family	80	80	20000	Attending school
266335	30600	10200	3	Electricity	Tap water	Property right solely owned by the family	120	40	2000	Attending school
275928	146000	48666.7	3	Liquid gas	Tap water	Commercial house rentable in the market	200	66.6667	80000	Attending school
286389	70000	35000	2	Electricity	Mineral/Purified/Filtered water	Property right solely owned by the family	84	42	20000	Attending school
288310	35000	35000	1	Not sure	Tap water	Public house (gong fang) provided by work unit			0	Attending school
370001	35000	17500	2	Liquid gas	Tap water	Property right solely owned by the family	200	100	10000	Attending school
370003	60000	15000	4	Liquid gas	Tap water	Property right solely owned by the family	200	50	10000	Attending school
370004	3400	3400	1	Firewood/Straw	Tap water	Property right solely owned by the family	90	90	500	Attending school
370005	61000	30500	2	Liquid gas	Mineral/Purified/Filtered water	Property right solely owned by the family	200	100	5000	Attending school
370006	60000	10000	6	Liquid gas	Well water	Property right solely owned by the family	100	16.6667	100000	Attending school
370007	30000	10000	3	Liquid gas	Tap water	Property right solely owned by the family	108	36	10000	Attending school
370008	10000	3333.33	3	Coal	Well water	Property right solely owned by the family	80	26.6667	600	Attending school
370009	5700	2850	2	Firewood/Straw	Tap water	Property right solely owned by the family	160	80	6000	Attending school
370010	10005	10005	1	Liquid gas	Well water	Property right solely owned by the family	130	130	5000	Attending school
370012	51000	17000	3	Liquid gas	Tap water	Property right solely owned by the family	120	40	10000	Attending school
370013	50000	25000	2	Electricity	Tap water	Property right solely owned by the family	104	52	500	Attending school
370014	30000	10000	3	Electricity	Tap water	Property right solely owned by the family	208	69.3333	3000	Attending school
370015	46400	23200	2	Natural gas	Tap water	Property right solely owned by the family	104	52	3000	Attending school
370016	40000	10000	4	Natural gas	Tap water	Property right solely owned by the family	120	30	5000	Attending school
370017	51600	17200	3	Liquid gas	Tap water	Property right solely owned by the family	115	38.3333	10000	Attending school
370019	60000	20000	3	Natural gas	Mineral/Purified/Filtered water	Property right partly owned by the family member	125	41.6667	90000	Attending school
370020	60000	15000	4	Electricity	Mineral/Purified/Filtered water	Property right solely owned by the family	115	28.75	100000	Attending school
370022	80000	16000	5	Natural gas	Tap water	Property right solely owned by the family	120	24	200000	Attending school
370023	70000	23333.3	3	Natural gas	Tap water	Property right solely owned by the family	96	32	20000	Attending school
370024	40000	13333.3	3	Natural gas	Tap water	Property right solely owned by the family	120	40	10000	Attending school
370026	30000	10000	3	Liquid gas	Tap water	Property right solely owned by the family	115	38.3333	3500	Attending school
370027	55410	18470	3	Natural gas	Tap water	Property right solely owned by the family	110	36.6667	10000	Attending school
370031	13000	4333.33	3	Liquid gas	Tap water	Property right solely owned by the family	130	43.3333	4000	Attending school
370034	36800	6133.33	6	Liquid gas	Tap water	Property right solely owned by the family	300	50	6000	Attending school
370035	36970	12323.3	3	Firewood/Straw	Tap water	Property right solely owned by the family	200	66.6667	6000	Attending school
370036	120000	60000	2	Electricity	Tap water	Property right solely owned by the family	300	150	138000	Attending school
370037	65000	32500	2	Firewood/Straw	Tap water	Property right solely owned by the family	120	60	300	Attending school
370038	60000	12000	5	Liquid gas	Tap water	Property right solely owned by the family	110	22	0	Attending school
370039	20000	10000	2	Firewood/Straw	Well water	Property right solely owned by the family			4000	Attending school
370040	35175	8793.75	4	Firewood/Straw	Tap water	Property right solely owned by the family	120	30	28000	Attending school
370042	4800	4800	1	Firewood/Straw	Well water	Property right solely owned by the family	160	160	100	Attending school
370043	30000	10000	3	Liquid gas	Tap water	Property right solely owned by the family	45	15	15000	Attending school
370046	127630	63815	2	Electricity	Tap water	Property right solely owned by the family	140	70	50000	Attending school
370047	11000	2750	4	Liquid gas	Tap water	Property right solely owned by the family	100	25	10000	Attending school
370048	20400	6800	3	Liquid gas	Well water	Property right solely owned by the family	200	66.6667	12000	Attending school
370052	38000	19000	2	Firewood/Straw	Tap water	Property right solely owned by the family	195	97.5	1000	Attending school
370053	75010	25003.3	3	Liquid gas	Mineral/Purified/Filtered water	Property right solely owned by the family	168	56	15000	Attending school
370054	34900	17450	2	Firewood/Straw	Tap water	Property right solely owned by the family	130	65	6000	Attending school
370056	20000	6666.67	3	Liquid gas	Mineral/Purified/Filtered water	Property right solely owned by the family	182	60.6667	100000	Attending school
370089	60000	15000	4	Natural gas	Tap water	Property right solely owned by the family	95	23.75	10000	Attending school
370115	40000	8000	5	Liquid gas	Well water	Property right solely owned by the family	84	16.8	2000	Attending school
370116	80000	20000	4	Liquid gas	Tap water	Property right solely owned by the family	196	49	60000	Attending school
370117	5000	2500	2	Liquid gas	Tap water	Property right solely owned by the family	32	16	10	Attending school
370118	14200	3550	4	Liquid gas	Tap water	Property right solely owned by the family	120	30	800	Attending school
370119	54000	18000	3	Liquid gas	Tap water	Property right solely owned by the family	78	26	1000	Attending school
370120	50000	12500	4	Liquid gas	Well water	Property right solely owned by the family	900	225	30000	Attending school
370121	1000	500	2	Liquid gas	Tap water	Property right solely owned by the family	78	39	0	Attending school
370122	30000	7500	4	Liquid gas	Tap water	Property right solely owned by the family	225	56.25	30000	Attending school
370123	141900	28380	5	Liquid gas	Tap water	Property right solely owned by the family	110	22	80000	Attending school
370124	90500	22625	4	Liquid gas	Tap water	Property right solely owned by the family	196	49	70000	Attending school
370125	70000	14000	5	Liquid gas	Tap water	Property right solely owned by the family	90	18	3000	Attending school
370127	10000	5000	2	Firewood/Straw	Well water	Property right solely owned by the family	105	52.5	100	Attending school
370128	50000	25000	2	Natural gas	Tap water	Property right solely owned by the family	80	40	10000	Attending school
370129	18200	9100	2	Liquid gas	Tap water	Property right solely owned by the family	80	40	0	Attending school
370130	251800	50360	5	Liquid gas	Tap water	Property right solely owned by the family	220	44	300000	Attending school
370131	58500	19500	3	Liquid gas	Tap water	Property right solely owned by the family	196	65.3333	7500	Attending school
370132	100000	16666.7	6	Liquid gas	Tap water	Property right solely owned by the family	196	32.6667	50000	Attending school
370133	3000	1500	2	Firewood/Straw	Tap water	Property right solely owned by the family	120	60	0	Attending school
370134	300000	150000	2	Liquid gas	Tap water	Property right solely owned by the family	225	112.5	200000	Attending school
370135	18000	18000	1	Liquid gas	Tap water	Property right solely owned by the family	200	200	5000	Attending school
370136	300000	75000	4	Liquid gas	Tap water	Property right solely owned by the family	102	25.5	300000	Attending school
370137	60150	30075	2	Liquid gas	Tap water	Property right solely owned by the family	210	105	5000	Attending school
370138	45000	9000	5	Liquid gas	Tap water	Property right solely owned by the family	220	44	10000	Attending school
370139	58600	29300	2	Liquid gas	Tap water	Property right solely owned by the family	42	21	0	Attending school
370140	130000	32500	4	Liquid gas	Tap water	Property right solely owned by the family	90	22.5	100000	Attending school
370169	51300	17100	3	Other	Tap water	Property right solely owned by the family	120	40	5000	Attending school
370170	372000	93000	4	Liquid gas	Tap water	Friends or relatives	80	20	100000	Attending school
370171	30000	15000	2	Liquid gas	Tap water	Property right solely owned by the family	280	140	100000	Attending school
370172	32000	16000	2	Other	Tap water	Property right solely owned by the family	30	15	10000	Attending school
370173	16800	8400	2	Liquid gas	Tap water	Public house (gong fang) provided by work unit	85	42.5	2000	Attending school
370176	304200	76050	4	Coal	Tap water	Public house (gong fang) provided by work unit	90	22.5	1000	Attending school
370177	70400	14080	5	Liquid gas	Tap water	Property right solely owned by the family	200	40	160000	Attending school
370178	70000	35000	2	Electricity	Tap water	Property right solely owned by the family	114	57	20000	Attending school
370181	70000	23333.3	3	Electricity	Tap water	Property right solely owned by the family	260	86.6667	30000	Attending school
370182	60000	10000	6	Liquid gas	Tap water	Property right solely owned by the family	150	25	80000	Attending school
370183	65500	16375	4	Electricity	Tap water	Property right solely owned by the family	225	56.25	30000	Attending school
370184	42000	10500	4	Liquid gas	Tap water	Property right solely owned by the family	260	65	9000	Attending school
370185	37240	18620	2	Liquid gas	Tap water	Property right solely owned by the family	260	130	10000	Attending school
370187	57400	14350	4	Other	Tap water	Property right solely owned by the family	200	50	10000	Attending school
370188	58200	11640	5	Other	Tap water	Property right solely owned by the family	200	40	100000	Attending school
370189	82000	20500	4	Electricity	Tap water	Property right solely owned by the family	160	40	5000	Attending school
370190	1300	433.333	3	Other	Tap water	Property right solely owned by the family	60	20	0	Attending school
370191	150000	25000	6	Liquid gas	Tap water	Property right solely owned by the family	267	44.5	150000	Attending school
370192	3000	1500	2	Other	Tap water	Public house (gong fang) provided by work unit	200	100	0	Attending school
370193	44000	14666.7	3	Liquid gas	Tap water	Property right solely owned by the family	256	85.3333	40000	Attending school
370194	30000	15000	2	Other	Well water	Property right solely owned by the family	120	60	20000	Attending school
370195	75505	12584.2	6	Other	Tap water	Public house (gong fang) provided by work unit	264	44	150000	Attending school
370196	70000	35000	2	Other	Tap water	Property right solely owned by the family	230	115	20000	Attending school
370309	37500	12500	3	Firewood/Straw	Well water	Property right solely owned by the family	4	1.33333	Not sure	Attending school
370310	40000	20000	2	Liquid gas	Well water	Friends or relatives	65	32.5	30000	Attending school
370311	78000	26000	3	Liquid gas	Tap water	Property right solely owned by the family	35	11.6667	Not sure	Attending school
370312	100000	33333.3	3	Electricity	Tap water	Property right solely owned by the family	220	73.3333	Not sure	Attending school
370313	1420	1420	1	Firewood/Straw	Well water	Friends or relatives	40	40	200	Attending school
370314	21800	7266.67	3	Firewood/Straw	Well water	Property right solely owned by the family	40	13.3333	1000	Attending school
370315	400	200	2	Firewood/Straw	Tap water	Property right solely owned by the family	40	20	3000	Attending school
370316	63100	31550	2	Firewood/Straw	Well water	Property right solely owned by the family	60	30	3400	Attending school
370317	75000	25000	3	Firewood/Straw	Well water	Property right solely owned by the family	160	53.3333	500	Attending school
370318	17500	8750	2	Firewood/Straw	Tap water	Property right solely owned by the family	150	75	Not sure	Attending school
370319	20000	10000	2	Liquid gas	Well water	Property right solely owned by the family	60	30	1000	Attending school
370320	9600	9600	1	Firewood/Straw	Well water	Property right solely owned by the family	30	30	0	Attending school
370321	30000	15000	2	Liquid gas	Well water	Property right solely owned by the family	100	50	1000	Attending school
370322	100000	33333.3	3	Liquid gas	Well water	Friends or relatives	45	15	250000	Attending school
370324	70000	23333.3	3	Liquid gas	Well water	Property right solely owned by the family	45	15	10000	Attending school
370325	70000	17500	4	Liquid gas	Spring water	Property right solely owned by the family	66	16.5	Not sure	Attending school
370326	50000	16666.7	3	Firewood/Straw	Well water	Property right solely owned by the family	70	23.3333	7000	Attending school
370327	90000	30000	3	Liquid gas	Spring water	Property right solely owned by the family	50	16.6667	20000	Attending school
370328	5000	2500	2	Liquid gas	Tap water	Friends or relatives	54	27	2000	Attending school
370329	18000	9000	2	Firewood/Straw	Tap water	Property right solely owned by the family	44	22	Not sure	Attending school
370331	40000	20000	2	Natural gas	Tap water	Commercial house rentable in the market	174	87	50000	Attending school
370332	15440	7720	2	Liquid gas	Tap water	Property right solely owned by the family	49	24.5	Not sure	Attending school
370333	130000	65000	2	Liquid gas	Tap water	Property right solely owned by the family	56	28	230000	Attending school
370334	13000	6500	2	Liquid gas	Tap water	Property right solely owned by the family	50	25	Not sure	Attending school
370335	192211	48052.8	4	Liquid gas	Well water	Property right solely owned by the family	200	50	300000	Attending school
370349	479400	95880	5	Liquid gas	Tap water	Commercial house rentable in the market	80	16	85000	Attending school
370418	14600	7300	2	Natural gas	Tap water	Commercial house rentable in the market	50	25	1000	Attending school
370422	4740	2370	2	Electricity	Well water	Property right solely owned by the family	67	33.5	0	Attending school
370423	45150	11287.5	4	Electricity	Well water	Property right solely owned by the family	219	54.75	19000	Attending school
370425	131325	43775	3	Coal	Well water	Property right solely owned by the family	160	53.3333	10000	Attending school
370426	10000	3333.33	3	Firewood/Straw	Well water	Property right solely owned by the family	200	66.6667	1300	Attending school
370427	3160	3160	1	Firewood/Straw	Well water	Friends or relatives	40	40	0	Attending school
370429	52440	17480	3	Liquid gas	Well water	Property right solely owned by the family	196	65.3333	45000	Attending school
370431	40000	13333.3	3	Liquid gas	Well water	Friends or relatives	100	33.3333	40000	Attending school
370432	50000	12500	4	Liquid gas	Well water	Property right solely owned by the family	140	35	15000	Attending school
370433	2340	1170	2	Firewood/Straw	Well water	Property right solely owned by the family	25	12.5	0	Attending school
370434	85000	17000	5	Liquid gas	Well water	Property right solely owned by the family	150	30	5000	Attending school
370435	4000	800	5	Firewood/Straw	Well water	Property right solely owned by the family	60	12	0	Attending school
370436	6300	3150	2	Firewood/Straw	Well water	Property right solely owned by the family	70	35	0	Attending school
370439	40700	6783.33	6	Firewood/Straw	Well water	Property right solely owned by the family	300	50	1000	Attending school
370440	70000	17500	4	Electricity	Tap water	Property right solely owned by the family	99	24.75	30000	Attending school
370441	20000	6666.67	3	Firewood/Straw	Well water	Property right solely owned by the family	100	33.3333	0	Attending school
370442	20000	5000	4	Firewood/Straw	Well water	Property right solely owned by the family	200	50	0	Attending school
370443	5000	5000	1	Firewood/Straw	Well water	Property right solely owned by the family	200	200	0	Attending school
370444	12000	6000	2	Firewood/Straw	Well water	Property right solely owned by the family	140	70	2000	Attending school
370446	20100	6700	3	Firewood/Straw	Well water	Property right solely owned by the family	192	64	10000	Attending school
370447	11000	5500	2	Firewood/Straw	Well water	Property right solely owned by the family	27	13.5	0	Attending school
370448	5310	5310	1	Firewood/Straw	Well water	Property right solely owned by the family	180	180	0	Attending school
370477	30000	7500	4	Electricity	Tap water	Property right solely owned by the family	196	49	200000	Attending school
370478	50000	16666.7	3	Coal	Tap water	Property right solely owned by the family	150	50	10000	Attending school
370479	40010	13336.7	3	Electricity	Tap water	Property right solely owned by the family	150	50	1000	Attending school
370480	10000	5000	2	Electricity	Tap water	Property right solely owned by the family	150	75	0	Attending school
370481	50000	16666.7	3	Liquid gas	Tap water	Property right solely owned by the family	180	60	6000	Attending school
370482	80000	26666.7	3	Liquid gas	Tap water	Property right solely owned by the family	250	83.3333	7000	Attending school
370483	87010	29003.3	3	Liquid gas	Tap water	Property right solely owned by the family	125	41.6667	40000	Attending school
370485	120000	40000	3	Liquid gas	Tap water	Property right solely owned by the family	124	41.3333	45000	Attending school
370487	60010	20003.3	3	Liquid gas	Tap water	Property right solely owned by the family	121	40.3333	10000	Attending school
370488	70000	14000	5	Liquid gas	Tap water	Property right partly owned by the family member	290	58	100000	Attending school
370489	168000	84000	2	Liquid gas	Tap water	Other	112	56	0	Attending school
370490	105000	35000	3	Electricity	Tap water	Property right solely owned by the family	134	44.6667	20000	Attending school
370491	176200	58733.3	3	Liquid gas	Mineral/Purified/Filtered water	Property right solely owned by the family	130	43.3333	50000	Attending school
370493	3200	1600	2	Firewood/Straw	Tap water	Property right solely owned by the family	100	50	1000	Attending school
370494	34000	34000	1	Firewood/Straw	Tap water	Property right solely owned by the family	70	70	0	Attending school
370495	19500	6500	3	Liquid gas	Tap water	Property right solely owned by the family	60	20	0	Attending school
370496	75200	18800	4	Electricity	Tap water	Property right solely owned by the family	200	50	0	Attending school
370497	60000	30000	2	Electricity	Mineral/Purified/Filtered water	Property right solely owned by the family	360	180	6000	Attending school
370498	40000	13333.3	3	Electricity	Tap water	Property right solely owned by the family	500	166.667	10000	Attending school
370499	15000	7500	2	Firewood/Straw	Tap water	Property right solely owned by the family	170	85	0	Attending school
370500			1	Electricity	Tap water	Property right solely owned by the family	70	70	2000	Attending school
370501	20000	2857.14	7	Liquid gas	Tap water	Property right solely owned by the family	170	24.2857	200000	Attending school
370502	50000	16666.7	3	Liquid gas	Tap water	Property right solely owned by the family	130	43.3333	3000	Attending school
370503	30000	10000	3	Electricity	Tap water	Property right solely owned by the family	200	66.6667	3000	Attending school
370504	70000	11666.7	6	Liquid gas	Tap water	Property right partly owned by the family member	170	28.3333	20000	Attending school
370505	10000	2500	4	Liquid gas	Tap water	Property right solely owned by the family	192	48	3000	Attending school
370506	147000	24500	6	Firewood/Straw	Tap water	Property right solely owned by the family	100	16.6667	0	Attending school
370507	30100	10033.3	3	Liquid gas	Tap water	Commercial house rentable in the market	70	23.3333	6000	Attending school
370508	50000	10000	5	Natural gas	Tap water	Property right solely owned by the family	90	18	10000	Attending school
370566	200000	66666.7	3	Liquid gas	Tap water	Other	120	40	149000	Attending school
370567	76565	12760.8	6	Liquid gas	Tap water	Property right solely owned by the family	136	22.6667	5000	Attending school
370568	100500	25125	4	Liquid gas	Tap water	Property right solely owned by the family	120	30	170000	Attending school
370569	20000	10000	2	Liquid gas	Tap water	Property right solely owned by the family	72	36	2900	Attending school
370570	950000	237500	4	Liquid gas	Tap water	Property right solely owned by the family	160	40	200000	Attending school
370571	45000	15000	3	Liquid gas	Tap water	Property right solely owned by the family	140	46.6667	40000	Attending school
370574	40000	40000	1	Liquid gas	Well water	Property right solely owned by the family	108	108	80000	Attending school
370576	54360	27180	2	Liquid gas	Tap water	Property right solely owned by the family	126	63	7900	Attending school
370577	70000	23333.3	3	Liquid gas	Tap water	Friends or relatives	90	30	100000	Attending school
370579	77600	38800	2	Liquid gas	Tap water	Property right solely owned by the family	80	40	10000	Attending school
370582	90000	30000	3	Electricity	Tap water	Public rental house	50	16.6667	6000	Attending school
370584	100000	33333.3	3	Electricity	Tap water	Property right solely owned by the family	140	46.6667	200000	Attending school
370586	90000	30000	3	Natural gas	Tap water	Friends or relatives	143	47.6667	22000	Attending school
370587	190000	31666.7	6	Natural gas	Tap water	Property right solely owned by the family	114	19	150000	Attending school
370588	56805	28402.5	2	Liquid gas	Tap water	Friends or relatives	160	80	16000	Attending school
370589	13200	6600	2	Natural gas	Tap water	Property right solely owned by the family	98	49	14000	Attending school
370590	73000	36500	2	Electricity	Well water	Property right solely owned by the family	130	65	50000	Attending school
370592	83600	41800	2	Liquid gas	Tap water	Property right solely owned by the family			8000	Attending school
370593	10000	2500	4	Liquid gas	Tap water	Other	80	20	500	Attending school
370594	100005	25001.2	4	Liquid gas	Tap water	Other	120	30	10000	Attending school
370633	130000	43333.3	3	Natural gas	Mineral/Purified/Filtered water	Property right solely owned by the family	76	25.3333	32000	Attending school
370636	72000	72000	1	Natural gas	Tap water	Property right solely owned by the family	70	70	3000	Attending school
370644	80000	26666.7	3	Natural gas	Tap water	Property right solely owned by the family	82	27.3333	50000	Attending school
370645	17500	17500	1	Liquid gas	Tap water	Friends or relatives	60	60	Not sure	Attending school
370650	60000	15000	4	Natural gas	Tap water	Property right solely owned by the family	68	17	120000	Attending school
370651	72000	24000	3	Natural gas	Tap water	Property right solely owned by the family	115	38.3333	150000	Attending school
370654	66000	33000	2	Natural gas	Tap water	Property right solely owned by the family	116	58	10000	Attending school
370657	30000	10000	3	Natural gas	Tap water	Property right solely owned by the family	120	40	3000	Attending school
370659	64200	32100	2	Natural gas	Tap water	Property right solely owned by the family	134	67	5000	Attending school
370661	90000	12857.1	7	Natural gas	Tap water	Property right solely owned by the family	78	11.1429	100000	Attending school
370669	62000	12400	5	Natural gas	Tap water	Property right solely owned by the family	87	17.4	20000	Attending school
370670	35355	11785	3	Natural gas	Tap water	Property right partly owned by the family member	87	29	30000	Attending school
370673	102000	25500	4	Natural gas	Other	Property right solely owned by the family	100	25	300	Attending school
370676	130000	43333.3	3	Natural gas	Tap water	Property right solely owned by the family	100	33.3333	10000	Attending school
370677	41520	20760	2	Natural gas	Tap water	Property right solely owned by the family	120	60	10000	Attending school
370679	121000	30250	4	Natural gas	Tap water	Property right solely owned by the family	79	19.75	500000	Attending school
370680	50000	12500	4	Natural gas	Tap water	Property right solely owned by the family	76	19	30000	Attending school
370681	45000	15000	3	Natural gas	Tap water	Property right solely owned by the family	73	24.3333	10000	Attending school
370683	101000	50500	2	Natural gas	Tap water	Property right solely owned by the family	76	38	14600	Attending school
370686	62000	20666.7	3	Natural gas	Tap water	Property right solely owned by the family	67	22.3333	10000	Attending school
370702	30280	15140	2	Firewood/Straw	Tap water	Property right solely owned by the family	91	45.5	0	Attending school
370745	10000	5000	2	Natural gas	Tap water	Property right solely owned by the family	90	45	1000	Attending school
370746	100000	25000	4	Natural gas	Tap water	Property right solely owned by the family	400	100	100000	Attending school
370747	3480	1740	2	Natural gas	Tap water	Property right solely owned by the family	135	67.5	3000	Attending school
370748	59131	19710.3	3	Natural gas	Tap water	Property right solely owned by the family	90	30	1520	Attending school
370749	45000	15000	3	Natural gas	Tap water	Other	80	26.6667	149900	Attending school
370750	133000	44333.3	3	Electricity	Tap water	Property right solely owned by the family	107	35.6667	60000	Attending school
370751	70000	23333.3	3	Firewood/Straw	Tap water	Property right solely owned by the family	80	26.6667	109000	Attending school
370754	7020	7020	1	Natural gas	Tap water	Property right solely owned by the family	80	80	2800	Attending school
370755	75000	37500	2	Electricity	Tap water	Property right solely owned by the family	107	53.5	20000	Attending school
370758	50400	16800	3	Natural gas	Well water	Property right solely owned by the family	90	30	8000	Attending school
370759	26400	13200	2	Natural gas	Tap water	Property right solely owned by the family	130	65	5000	Attending school
370762	128350	25670	5	Natural gas	Tap water	Property right solely owned by the family	120	24	40000	Attending school
370763	40000	20000	2	Natural gas	Tap water	Property right solely owned by the family	90	45	200000	Attending school
370764	28161	9387	3	Natural gas	Tap water	Property right solely owned by the family	90	30	10000	Attending school
370766	15000	7500	2	Natural gas	Tap water	Property right solely owned by the family	80	40	15000	Attending school
370767	10265	5132.5	2	Natural gas	Mineral/Purified/Filtered water	Property right solely owned by the family	90	45	3900	Attending school
370769	96150	19230	5	Liquid gas	Tap water	Property right solely owned by the family	160	32	82000	Attending school
370770	91400	45700	2	Liquid gas	Tap water	Property right solely owned by the family	104	52	4000	Attending school
370771	70526	35263	2	Natural gas	Tap water	Property right solely owned by the family	120	60	3000	Attending school
370772	6320	3160	2	Electricity	Well water	Property right solely owned by the family	100	50	4000	Attending school
468745	92050	46025	2	Natural gas	Tap water	Property right solely owned by the family	83	41.5	40000	Attending school
519657	76300	19075	4	Electricity	Tap water	Property right solely owned by the family	90	22.5	60000	Attending school
632898	210250	70083.3	3	Natural gas	Tap water	Property right solely owned by the family	140	46.6667	160000	Attending school
637484	60000	20000	3	Liquid gas	Tap water	Property right solely owned by the family			2000	Attending school
687332	120000	40000	3	Liquid gas	Tap water	Other	112	37.3333	60000	Attending school
746302	51480	17160	3	Natural gas	Tap water	Property right solely owned by the family	120	40	14000	Attending school
859349	77209	38604.5	2	Liquid gas	Tap water	Property right solely owned by the family	48	24	300000	Attending school
906230	100000	50000	2	Natural gas	Tap water	Friends or relatives	80	40	100000	Attending school
943681	330000	165000	2	Natural gas	Mineral/Purified/Filtered water	Property right solely owned by the family	98.6	49.3	300000	Attending school

## Sheet: Individual Data
PID	FID	Age	Sex	BMI	Hight (cm)	Weight (jin)	Self-rated health	Medical insurance	Education level
128083501	128083	29	Female	17.7154	168	100	Excellent	New Rural Cooperative Medical Insurance	Junior high school
130678104	236818	25	Male	21.6049	180	140	Good	Not applicable
130900104	135032	28	Female	22.5827	163	120	Good	Urban Employee Basic Medical Insurance	Bachelor's degree
130917103	130917	27	Male	26.1224	175	160	Excellent	New Rural Cooperative Medical Insurance	Senior high school
140077103	659794	32	Female			120	Good	Urban Employee Basic Medical Insurance	3- year college
140077105	140077	26	Female	19.9219	160	102	Very good	Urban Employee Basic Medical Insurance	3- year college
140171103	140171	19	Male	23.3887	173	140	Very good	None of the above	Senior high school
143063551	143063	22	Female	27.5482	165	150	Fair	None of the above	Senior high school
151708431	151708	30	Male	26.1224	175	160	Good	Urban Employee Basic Medical Insurance	Senior high school
158986551	158986	27	Male	21.3041	178	135	Very good	Urban Resident Basic Medical Insurance	Senior high school
168228501	168228	30	Male	29.0548	176	180	Good	Urban Employee Basic Medical Insurance	Junior high school
175965551	175965	28	Male	22.5878	181	148	Good	New Rural Cooperative Medical Insurance	3- year college
210126106	238268	80	Female				Good	New Rural Cooperative Medical Insurance	Primary school
220036103	143982	37	Male	19.6232	182	130	Good	None of the above	Senior high school
220042102	220042	34	Male			112	Very good	New Rural Cooperative Medical Insurance	Junior high school
220167102	256316	69	Female	23.7332	159	120	Fair	None of the above	Illiterate/Semi-literate
230341101	230341	39	Male			156	Good	Urban Resident Basic Medical Insurance
230567103	205249	21	Female	19.3698	176	120	Good	New Rural Cooperative Medical Insurance	3- year college
244301551	244301	28	Male	29.9616	179	192	Good	Urban Employee Basic Medical Insurance	Bachelor's degree
247424501	247424	25	Female	20.0773	164	108	Excellent	Public medical insurance	Senior high school
247642501	247642	29	Male	29.7458	172	176	Excellent	Urban Employee Basic Medical Insurance	Senior high school
266335501	266335	27	Male	20.5151	178	130	Excellent	Urban Employee Basic Medical Insurance	3- year college
286389501	286389	29	Female	24.539	164	132	Very good	None of the above	Bachelor's degree
320237103	320237	28	Male	26.1224	175	160	Excellent	New Rural Cooperative Medical Insurance
370001101	370001	66	Male	19.8541	176	123	Good	New Rural Cooperative Medical Insurance	Senior high school
370001431	370001	57	Female	26.1719	160	134	Good	New Rural Cooperative Medical Insurance	Junior high school
370003101	370003	47	Male	22.6757	168	128	Good	New Rural Cooperative Medical Insurance	Primary school
370003102	370003	86	Female	22.2222	150	100	Good	New Rural Cooperative Medical Insurance	Illiterate/Semi-literate
370003103	370003	48	Female	22.8624	162	120	Good	New Rural Cooperative Medical Insurance	Junior high school
370003104	370003	22	Female	18.8189	163	100	Good	New Rural Cooperative Medical Insurance	3- year college
370004101	370004	81	Female	19.5312	160	100	Good	New Rural Cooperative Medical Insurance	Illiterate/Semi-literate
370005101	370005	70	Male	36.5062	172	216	Poor	Urban Employee Basic Medical Insurance	Illiterate/Semi-literate
370005102	370005	67	Female	21.4844	160	110	Poor	New Rural Cooperative Medical Insurance	Illiterate/Semi-literate
370006101	370006	61	Male	20.984	176	130	Good	New Rural Cooperative Medical Insurance	Junior high school
370006102	370006	63	Female	27.3437	160	140	Fair	New Rural Cooperative Medical Insurance	Illiterate/Semi-literate
370006103	370006	35	Male	21.2953	172	126	Very good	New Rural Cooperative Medical Insurance	Junior high school
370006104	370006	37	Female	24.4646	163	130	Good	New Rural Cooperative Medical Insurance	Junior high school
370007101	370007	58	Female	24.974	155	120	Good	New Rural Cooperative Medical Insurance	Senior high school
370007102	370007	58	Male	24.4646	163	130	Good	New Rural Cooperative Medical Insurance	Junior high school
370007103	370007	27	Female	18.3143	155	88	Excellent	New Rural Cooperative Medical Insurance	Bachelor's degree
370008101	370008	65	Male	20.2812	172	120	Poor	New Rural Cooperative Medical Insurance	Illiterate/Semi-literate
370008102	370008	59	Female	18.6307	163	99	Fair	New Rural Cooperative Medical Insurance	Illiterate/Semi-literate
370009101	370009	63	Male	25.3906	160	130	Fair	New Rural Cooperative Medical Insurance	Primary school
370009102	370009	63	Female	24.974	155	120	Poor	New Rural Cooperative Medical Insurance	Illiterate/Semi-literate
370010101	370010	85	Male	22.0386	165	120	Poor	New Rural Cooperative Medical Insurance	Junior high school
370012101	370012	49	Male	24.2215	170	140	Very good	New Rural Cooperative Medical Insurance	Junior high school
370012102	370012	49	Female	28.0404	158	140	Very good	New Rural Cooperative Medical Insurance	Junior high school
370012103	266335	27	Female	24.7676	162	130	Good	New Rural Cooperative Medical Insurance	3- year college
370012104	370012	18	Female	21.0937	160	108	Excellent	New Rural Cooperative Medical Insurance	Senior high school
370013101	370013	63	Male	17.284	180	112	Poor	New Rural Cooperative Medical Insurance	Illiterate/Semi-literate
370013102	370013	64	Female	24.8047	160	127	Fair	New Rural Cooperative Medical Insurance	Illiterate/Semi-literate
370014102	370014	49	Female	22.4609	160	115	Very good	New Rural Cooperative Medical Insurance	Primary school
370015101	370015	52	Female	23.4375	160	120	Very good	New Rural Cooperative Medical Insurance	Junior high school
370015102	370015	50	Male	26.4236	174	160	Fair	Public medical insurance	Senior high school
370016101	370016	46	Male	27.0416	172	160	Excellent	Urban Employee Basic Medical Insurance	Junior high school
370016102	370016	47	Female	28.3203	160	145	Very good	New Rural Cooperative Medical Insurance	Junior high school
370016103	370016	19	Female	17.9282	167	100	Excellent	New Rural Cooperative Medical Insurance	Senior high school
370017101	370017	58	Male	27.6817	170	160	Good	Urban Employee Basic Medical Insurance	Senior high school
370017102	370017	61	Female	21.4844	160	110	Good	New Rural Cooperative Medical Insurance	Illiterate/Semi-literate
370017103	187057	34	Male	19.6232	182	130	Excellent	New Rural Cooperative Medical Insurance	Junior high school
370017104	187057	31	Female	29.0318	166	160	Very good	New Rural Cooperative Medical Insurance	Senior high school
370019101	370019	33	Female	20.7031	160	106	Excellent	New Rural Cooperative Medical Insurance	Junior high school
370019102	370019	36	Male	23.6614	172	140	Good	Urban Employee Basic Medical Insurance	Senior high school
370020101	370020	37	Male	29.7265	174	180	Good	Urban Employee Basic Medical Insurance	Bachelor's degree
370020102	370020	36	Female	24.4646	163	130	Good	New Rural Cooperative Medical Insurance	Senior high school
370022101	370022	46	Male	27.0416	172	160	Fair	Urban Employee Basic Medical Insurance	Junior high school
370022102	370022	43	Female	23.4375	160	120	Excellent	New Rural Cooperative Medical Insurance	Junior high school
370022103	370022	18	Male	21.6049	180	140	Very good	None of the above	Junior high school
370023101	370023	52	Female	25.5588	157	126	Very good	New Rural Cooperative Medical Insurance	Primary school
370023102	370023	50	Male	25.7117	165	140	Good	New Rural Cooperative Medical Insurance	Junior high school
370023104	370023	19	Male	22.0386	165	120	Excellent	New Rural Cooperative Medical Insurance	Junior high school
370024101	370024	42	Male	24.2215	170	140	Very good	Urban Employee Basic Medical Insurance	Senior high school
370024102	370024	43	Female	23.4375	160	120	Fair	New Rural Cooperative Medical Insurance	Junior high school
370026101	370026	35	Female	19.563	155	94	Good	New Rural Cooperative Medical Insurance	Senior high school
370026102	370026	38	Male	23.0546	173	138	Excellent	New Rural Cooperative Medical Insurance	3- year college
370027101	370027	40	Female	22.6003	156	110	Very good	New Rural Cooperative Medical Insurance	Senior high school
370027102	370027	39	Male	22.0932	178	140	Good	Urban Employee Basic Medical Insurance	Junior high school
370031101	370031	61	Male	18.5911	172	110	Fair	New Rural Cooperative Medical Insurance	Junior high school
370031102	370031	61	Female	24.977	165	136	Poor	New Rural Cooperative Medical Insurance	Junior high school
370034101	370034	66	Male	24.2215	170	140	Good	New Rural Cooperative Medical Insurance	Primary school
370034102	370034	64	Female	24.3418	157	120	Excellent	New Rural Cooperative Medical Insurance	Illiterate/Semi-literate
370034104	370034	37	Female	22.5827	163	120	Excellent	New Rural Cooperative Medical Insurance	Primary school
370035101	370035	53	Female	25.4366	158	127	Fair	New Rural Cooperative Medical Insurance	Junior high school
370035102	370035	56	Male	24.2215	170	140	Good	New Rural Cooperative Medical Insurance	Junior high school
370035103	370035	23	Male				Very good	New Rural Cooperative Medical Insurance	Junior high school
370036101	370036	60	Male	32.872	170	190	Fair	New Rural Cooperative Medical Insurance	Senior high school
370036102	370036	63	Female	25.3906	160	130	Excellent	New Rural Cooperative Medical Insurance	Illiterate/Semi-literate
370037101	370037	69	Male	26.3672	160	135	Fair	Urban Employee Basic Medical Insurance	Junior high school
370037102	370037	69	Female	19.721	167	110	Poor	New Rural Cooperative Medical Insurance	Illiterate/Semi-literate
370037103	247122	45	Male	24.2215	170	140	Good	Urban Employee Basic Medical Insurance	3- year college
370037104	247122	45	Female	21.1111	150	95	Excellent	New Rural Cooperative Medical Insurance	Primary school
370038101	370038	59	Male	20.202	165	110	Fair	New Rural Cooperative Medical Insurance	Junior high school
370038102	370038	62	Female	23.4375	160	120	Good	New Rural Cooperative Medical Insurance	Illiterate/Semi-literate
370038103	370038	28	Male	25.3515	172	150	Very good	New Rural Cooperative Medical Insurance	Senior high school
370038551	370038	26	Female	24.2215	170	140	Excellent	New Rural Cooperative Medical Insurance	Senior high school
370039101	370039	64	Male	23.6111	180	153	Fair	New Rural Cooperative Medical Insurance	Senior high school
370039102	370039	62	Female	22.8624	162	120	Excellent	New Rural Cooperative Medical Insurance	Illiterate/Semi-literate
370040101	370040	56	Female	18.4911	156	90	Good	New Rural Cooperative Medical Insurance	Illiterate/Semi-literate
370040102	370040	58	Male	25.2493	178	160	Fair	New Rural Cooperative Medical Insurance	Primary school
370042101	370042	74	Female	21.2585	168	120	Very good	New Rural Cooperative Medical Insurance	Illiterate/Semi-literate
370043101	370043	44	Male	21.7911	176	135	Very good	New Rural Cooperative Medical Insurance	3- year college
370043102	370043	45	Female	24.4444	150	110	Very good	Urban Resident Basic Medical Insurance	Senior high school
370043103	370043	18	Female	20.4467	161	106	Excellent	New Rural Cooperative Medical Insurance	Senior high school
370046102	370046	61	Male	25.9516	170	150	Good	Urban Employee Basic Medical Insurance	Senior high school
370046103	175477	25	Female	21.3593	153	100	Good	New Rural Cooperative Medical Insurance	3- year college
370046551	370046	56	Female	30.0433	158	150	Very good	New Rural Cooperative Medical Insurance
370047101	370047	51	Female	26.6667	150	120	Poor	New Rural Cooperative Medical Insurance	Illiterate/Semi-literate
370047102	370047	48	Male	32.2831	176	200	Very good	New Rural Cooperative Medical Insurance	Primary school
370047103	370047	85	Female				Poor	New Rural Cooperative Medical Insurance	Primary school
370048101	370048	53	Male	30.111	169	172	Fair	New Rural Cooperative Medical Insurance	Senior high school
370048102	370048	51	Female	28.8889	150	130	Fair	New Rural Cooperative Medical Insurance	Junior high school
370048103	370048	26	Male	31.8878	168	180	Very good	New Rural Cooperative Medical Insurance	Bachelor's degree
370049103	227398	29	Male	26.8274	178	170	Good	Urban Resident Basic Medical Insurance	Bachelor's degree
370052101	370052	58	Male	23.8343	158	119	Excellent	New Rural Cooperative Medical Insurance	Primary school
370052102	370052	62	Female	24.6094	160	126	Fair	New Rural Cooperative Medical Insurance	Illiterate/Semi-literate
370053101	370053	32	Male	23.3887	173	140	Very good	Urban Employee Basic Medical Insurance	Junior high school
370053102	370053	30	Female	31.1419	170	180	Poor	New Rural Cooperative Medical Insurance	Junior high school
370054101	370054	69	Male	23.8754	170	138	Excellent	New Rural Cooperative Medical Insurance	Illiterate/Semi-literate
370054102	370054	65	Female	31.1111	150	140	Poor	New Rural Cooperative Medical Insurance	Illiterate/Semi-literate
370056101	370056	52	Male	25.7117	165	140	Very good	New Rural Cooperative Medical Insurance	Junior high school
370056102	370056	53	Female	30.1769	155	145	Fair	New Rural Cooperative Medical Insurance	Primary school
370062103	167775	31	Male	29.2184	185	200	Very good	New Rural Cooperative Medical Insurance	Junior high school
370071104	158986	27	Female	21.9363	164	118	Good	Urban Resident Basic Medical Insurance
370075103	226766	23	Female	22.4609	160	115	Good	New Rural Cooperative Medical Insurance	Junior high school
370084103	239073	34	Male				Very good	New Rural Cooperative Medical Insurance	Senior high school
370084104	239073	32	Female	22.4609	160	115	Good	New Rural Cooperative Medical Insurance	Senior high school
370090103	519657	29	Female	21.2306	158	106	Very good	Urban Employee Basic Medical Insurance	Bachelor's degree
370102103	148533	33	Male	28.8693	179	185	Good	Public medical insurance	Bachelor's degree
370115101	370115	61	Male			146	Very good	New Rural Cooperative Medical Insurance	Primary school
370115102	370115	59	Female	24.4646	163	130	Fair	New Rural Cooperative Medical Insurance	Illiterate/Semi-literate
370115103	192055	34	Male	20.0617	180	130	Excellent	New Rural Cooperative Medical Insurance	Junior high school
370115104	108244	35	Female	24.2187	160	124	Good	New Rural Cooperative Medical Insurance	Junior high school
370115106	192055	34	Female	21.9363	164	118	Good	New Rural Cooperative Medical Insurance	Junior high school
370115108	108244	39	Male	30.478	167	170	Very good	New Rural Cooperative Medical Insurance	Junior high school
370116101	370116	35	Female	26.3672	160	135	Good	None of the above	Junior high school
370116102	370116	33	Male	27.0062	180	175	Very good	Urban Resident Basic Medical Insurance	Primary school
370117101	370117	85	Female				Good	New Rural Cooperative Medical Insurance	Illiterate/Semi-literate
370117102	370117	89	Male				Good	Urban Resident Basic Medical Insurance	Illiterate/Semi-literate
370118101	370118	41	Male	27.5482	165	150	Good	New Rural Cooperative Medical Insurance	Junior high school
370118102	370118	76	Male	31.9922	163	170	Fair	New Rural Cooperative Medical Insurance	Primary school
370118103	370118	43	Female	25.7117	165	140	Good	New Rural Cooperative Medical Insurance	Junior high school
370118104	370118	17	Male	27.7551	175	170	Excellent	New Rural Cooperative Medical Insurance	Junior high school
370119101	370119	57	Female	24.4444	150	110	Poor	New Rural Cooperative Medical Insurance	Primary school
370119102	370119	54	Male	21.0077	169	120	Good	New Rural Cooperative Medical Insurance	Senior high school
370119103	370119	27	Male	24.5065	172	145	Fair	None of the above	Senior high school
370120101	370120	38	Female	26.3672	160	135	Good	New Rural Cooperative Medical Insurance	Senior high school
370120102	370120	41	Male	17.7154	168	100	Excellent	New Rural Cooperative Medical Insurance	Junior high school
370121101	370121	58	Male	26.2596	169	150	Fair	New Rural Cooperative Medical Insurance	Illiterate/Semi-literate
370122101	370122	39	Female	22.3757	161	116	Good	Urban Resident Basic Medical Insurance	Senior high school
370122102	370122	40	Male	30.3233	177	190	Very good	Urban Resident Basic Medical Insurance	Senior high school
370123101	370123	71	Male	29.0659	174	176	Good	New Rural Cooperative Medical Insurance	Illiterate/Semi-literate
370123102	370123	68	Female	27.9155	165	152	Good	New Rural Cooperative Medical Insurance	Illiterate/Semi-literate
370123431	370123	37	Male	27.4286	175	168	Excellent	New Rural Cooperative Medical Insurance	Senior high school
370124101	370124	56	Female	25.3906	160	130	Good	New Rural Cooperative Medical Insurance	Primary school
370124102	370124	49	Male	27.7551	175	170	Excellent	New Rural Cooperative Medical Insurance	Primary school
370124103	370124	30	Male	25.0593	173	150	Excellent	New Rural Cooperative Medical Insurance	Bachelor's degree
370124104	370124	29	Male	25.1559	168	142	Good	Urban Employee Basic Medical Insurance	Senior high school
370125101	370125	57	Male	22.4913	170	130	Good	Urban Resident Basic Medical Insurance	Senior high school
370125102	370125	87	Male	21.1263	172	125	Good	Urban Employee Basic Medical Insurance	Illiterate/Semi-literate
370125103	370125	91	Female				Poor	New Rural Cooperative Medical Insurance	Illiterate/Semi-literate
370125104	370125	56	Female	23.8751	165	130	Excellent	New Rural Cooperative Medical Insurance	Illiterate/Semi-literate
370127101	370127	62	Male	22.4103	167	125	Fair	None of the above	Primary school
370127102	370127	64	Female	24.974	155	120	Fair	None of the above	Illiterate/Semi-literate
370128101	370128	47	Female	24.4646	163	130	Excellent	New Rural Cooperative Medical Insurance	Primary school
370128102	370128	50	Male	22.0386	165	120	Excellent	New Rural Cooperative Medical Insurance	Primary school
370128103	637484	27	Female			110	Excellent	None of the above	Junior high school
370129101	370129	72	Male	18.9887	192	140	Excellent	New Rural Cooperative Medical Insurance	Primary school
370130101	370130	54	Female	28.578	162	150	Good	New Rural Cooperative Medical Insurance	Junior high school
370130102	370130	51	Male	25.7117	165	140	Excellent	New Rural Cooperative Medical Insurance	Junior high school
370130103	370130	31	Male			140	Good	Urban Employee Basic Medical Insurance	Bachelor's degree
370130104	370130	26	Male			170	Good	Urban Resident Basic Medical Insurance	Senior high school
370130501	370130	29	Female	19.052	162	100	Excellent	New Rural Cooperative Medical Insurance
370131101	370131	53	Male	21.2245	175	130	Very good	New Rural Cooperative Medical Insurance	Illiterate/Semi-literate
370131102	370131	53	Female	28.3531	156	138	Very good	New Rural Cooperative Medical Insurance	Illiterate/Semi-literate
370131103	370131	23	Male	21.6049	180	140	Very good	New Rural Cooperative Medical Insurance	Senior high school
370132101	370132	33	Female	22.8624	162	120	Good	New Rural Cooperative Medical Insurance	Junior high school
370132102	370132	63	Male	26.9896	170	156	Poor	New Rural Cooperative Medical Insurance	Illiterate/Semi-literate
370132103	370132	66	Female	22.8928	155	110	Very good	New Rural Cooperative Medical Insurance	Illiterate/Semi-literate
370132104	370132	32	Male	29.321	180	190	Excellent	New Rural Cooperative Medical Insurance	Primary school
370133101	370133	72	Male	26.8923	167	150	Poor	New Rural Cooperative Medical Insurance	Illiterate/Semi-literate
370133102	370133	69	Female	34.8944	165	190	Poor	New Rural Cooperative Medical Insurance	Illiterate/Semi-literate
370134101	370134	51	Male	22.4913	170	130	Good	New Rural Cooperative Medical Insurance	Primary school
370134102	370134	53	Female	22.6003	156	110	Good	New Rural Cooperative Medical Insurance	Junior high school
370135102	370135	66	Female				Poor	Urban Resident Basic Medical Insurance	Illiterate/Semi-literate
370136101	370136	41	Male			160	Very good	New Rural Cooperative Medical Insurance	Junior high school
370136102	370136	41	Female			160	Good	New Rural Cooperative Medical Insurance	Junior high school
370137101	370137	59	Male	31.1419	170	180	Fair	New Rural Cooperative Medical Insurance	Primary school
370137102	370137	54	Female	26.7094	156	130	Poor	New Rural Cooperative Medical Insurance	Illiterate/Semi-literate
370138101	370138	49	Female	29.7442	164	160	Very good	New Rural Cooperative Medical Insurance	Illiterate/Semi-literate
370138102	370138	48	Male	29.4118	170	170	Fair	Urban Resident Basic Medical Insurance	Junior high school
370138103	370138	26	Female	24.8016	168	140	Excellent	New Rural Cooperative Medical Insurance	3- year college
370138104	370138	19	Male	25.0135	172	148	Very good	Urban Resident Basic Medical Insurance	Junior high school
370138531	370138	79	Male				Excellent	New Rural Cooperative Medical Insurance	Junior high school
370138532	370138	74	Female				Very good	New Rural Cooperative Medical Insurance	Senior high school
370139101	370139	66	Male	20.202	165	110	Poor	New Rural Cooperative Medical Insurance	Illiterate/Semi-literate
370139102	370139	58	Female				Poor	New Rural Cooperative Medical Insurance	Illiterate/Semi-literate
370140101	370140	34	Male			180	Excellent	New Rural Cooperative Medical Insurance	Junior high school
370140102	370140	35	Female	19.5312	160	100	Very good	New Rural Cooperative Medical Insurance	Junior high school
370160103	151708	28	Female	20.6297	158	103	Good	New Rural Cooperative Medical Insurance	Junior high school
370164103	260369	29	Male	20.2865	179	130	Fair	New Rural Cooperative Medical Insurance	Junior high school
370164104	260369	28	Female	20.3125	160	104	Fair	New Rural Cooperative Medical Insurance	Senior high school
370169101	370169	52	Male	23.7118	163	126	Fair	Urban Employee Basic Medical Insurance	Junior high school
370169102	370169	52	Female	25.3906	160	130	Fair	New Rural Cooperative Medical Insurance	Junior high school
370169104	370169	19	Male	24.2215	170	140	Good	Urban Employee Basic Medical Insurance	Junior high school
370170101	243886	62	Male	16.563	172	98	Very good	New Rural Cooperative Medical Insurance	Primary school
370170102	370170	38	Male	33.9506	180	220	Very good	New Rural Cooperative Medical Insurance	Primary school
370170103	370170	37	Female	30.6362	169	175	Good	New Rural Cooperative Medical Insurance	Junior high school
370170104	243886	60	Female	27.6817	170	160	Excellent	New Rural Cooperative Medical Insurance	Illiterate/Semi-literate
370171101	370171	45	Female	21.2585	168	120	Poor	New Rural Cooperative Medical Insurance	Illiterate/Semi-literate
370171103	370171	26	Male	20.7612	170	120	Very good	New Rural Cooperative Medical Insurance	Junior high school
370172101	370172	61	Male	20.984	176	130	Very good	New Rural Cooperative Medical Insurance	Illiterate/Semi-literate
370172102	370172	49	Female	26.6667	150	120	Poor	New Rural Cooperative Medical Insurance	Illiterate/Semi-literate
370173101	370173	62	Male			160	Fair	New Rural Cooperative Medical Insurance	Junior high school
370173102	370173	61	Female	22.8928	155	110	Very good	New Rural Cooperative Medical Insurance	Illiterate/Semi-literate
370174431	370174	44	Male	25.1607	165	137	Excellent	New Rural Cooperative Medical Insurance	Primary school
370176101	370176	47	Male	21.551	175	132	Fair	New Rural Cooperative Medical Insurance	Primary school
370176102	370176	19	Male	19.4444	180	126	Fair	New Rural Cooperative Medical Insurance	Senior high school
370176103	370176	50	Female		163		Poor	New Rural Cooperative Medical Insurance	Junior high school
370176431	370176	28	Female				Good	New Rural Cooperative Medical Insurance	Junior high school
370177101	370177	42	Male	25.5354	177	160	Fair	New Rural Cooperative Medical Insurance	Primary school
370177102	370177	40	Female	25.9959	167	145	Good	New Rural Cooperative Medical Insurance	Primary school
370177581	370177	66	Female				Fair	New Rural Cooperative Medical Insurance	Primary school
370178101	370178	54	Male	16.3265	175	100	Fair	New Rural Cooperative Medical Insurance	Junior high school
370178102	370178	53	Female	28.0404	158	140	Excellent	New Rural Cooperative Medical Insurance	Illiterate/Semi-literate
370179101	247283	46	Female				Poor	New Rural Cooperative Medical Insurance	Illiterate/Semi-literate
370179103	127918	27	Female	22.1828	161	115	Good	New Rural Cooperative Medical Insurance	Senior high school
370181101	370181	37	Male	30.3233	177	190	Good	New Rural Cooperative Medical Insurance	Junior high school
370181103	370181	36	Female	23.4375	160	120	Good	New Rural Cooperative Medical Insurance	Primary school
370182101	370182	62	Female	24.4444	150	110	Good	New Rural Cooperative Medical Insurance	Illiterate/Semi-literate
370182102	370182	36	Male	25.9516	170	150	Very good	Urban Employee Basic Medical Insurance	Senior high school
370182103	370182	33	Female	30.4832	162	160	Excellent	New Rural Cooperative Medical Insurance	Junior high school
370182105	370182	63	Male	22.4913	170	130	Good	New Rural Cooperative Medical Insurance	Illiterate/Semi-literate
370183101	370183	48	Female	20.5457	156	100	Poor	New Rural Cooperative Medical Insurance	Primary school
370183102	370183	47	Male	21.9713	172	130	Fair	New Rural Cooperative Medical Insurance	Junior high school
370183104	370183	17	Male	18.2066	169	104	Fair	New Rural Cooperative Medical Insurance	Junior high school
370183431	370183	79	Female			90	Poor	New Rural Cooperative Medical Insurance	Illiterate/Semi-literate
370184101	370184	48	Female	23.9334	155	115	Fair	New Rural Cooperative Medical Insurance	Illiterate/Semi-literate
370184102	370184	51	Male	20.7612	170	120	Excellent	Urban Employee Basic Medical Insurance	Primary school
370185101	370185	65	Female	21.4844	160	110	Fair	New Rural Cooperative Medical Insurance	Illiterate/Semi-literate
370185102	370185	69	Male	22.0386	165	120	Fair	New Rural Cooperative Medical Insurance	Illiterate/Semi-literate
370187101	370187	48	Male	24.6914	180	160	Fair	New Rural Cooperative Medical Insurance	Senior high school
370187102	370187	47	Female	23.8751	165	130	Good	New Rural Cooperative Medical Insurance	Junior high school
370188101	370188	57	Female	27.7778	150	125	Excellent	New Rural Cooperative Medical Insurance	Illiterate/Semi-literate
370188102	370188	56	Male	23.5102	175	144	Excellent	New Rural Cooperative Medical Insurance	Senior high school
370188103	370188	26	Male	28.6801	182	190	Excellent	Urban Employee Basic Medical Insurance	Junior high school
370188501	370188	26	Female	20.83	158	104	Very good	New Rural Cooperative Medical Insurance	Senior high school
370189101	370189	44	Female	23.03	168	130	Good	New Rural Cooperative Medical Insurance	Senior high school
370189102	370189	44	Male	27.7778	180	180	Good	New Rural Cooperative Medical Insurance	Junior high school
370189103	370189	18	Female	24.1672	164	130	Very good	None of the above	Senior high school
370190101	370190	52	Female	16.5816	140	65	Poor	New Rural Cooperative Medical Insurance	Illiterate/Semi-literate
370190102	370190	49	Male	17.4472	165	95	Poor	New Rural Cooperative Medical Insurance	Illiterate/Semi-literate
370190103	370190	18	Male	14.6939	175	90	Excellent	New Rural Cooperative Medical Insurance	Junior high school
370191101	370191	57	Male	21.3039	165	116	Fair	New Rural Cooperative Medical Insurance	Illiterate/Semi-literate
370191102	370191	51	Female	23.4375	160	120	Very good	New Rural Cooperative Medical Insurance	Primary school
370191103	370191	28	Male	23.6562	181	155	Good	None of the above	Primary school
370191104	370191	23	Female	16.8962	165	92	Excellent	Urban Employee Basic Medical Insurance	3- year college
370191501	370191	29	Female	18.8189	163	100	Good	New Rural Cooperative Medical Insurance	Senior high school
370192101	370192	83	Male				Poor	New Rural Cooperative Medical Insurance	Illiterate/Semi-literate
370192103	370192	61	Male	21.2585	168	120	Good	New Rural Cooperative Medical Insurance	Illiterate/Semi-literate
370193101	370193	46	Male	24.8016	168	140	Excellent	Urban Employee Basic Medical Insurance	Junior high school
370193102	370193	49	Female	28.2284	163	150	Excellent	New Rural Cooperative Medical Insurance	Primary school
370193103	370193	24	Male	18.3536	177	115	Very good	Urban Employee Basic Medical Insurance	3- year college
370194101	370194	52	Female	25.7117	165	140	Fair	New Rural Cooperative Medical Insurance	Primary school
370194102	370194	62	Male	19.5918	175	120	Excellent	New Rural Cooperative Medical Insurance	Illiterate/Semi-literate
370195101	370195	47	Male	19.0311	170	110	Fair	New Rural Cooperative Medical Insurance	Junior high school
370195102	370195	52	Female	23.4375	160	120	Fair	New Rural Cooperative Medical Insurance	Illiterate/Semi-literate
370195103	370195	89	Female				Fair	New Rural Cooperative Medical Insurance	Illiterate/Semi-literate
370195104	370195	27	Male	24.1517	182	160	Fair	New Rural Cooperative Medical Insurance	3- year college
370195551	370195	25	Female	17.6309	165	96	Good	Urban Employee Basic Medical Insurance	3- year college
370196101	370196	78	Male	22.4913	170	130	Fair	Public medical insurance	Senior high school
370196102	370196	78	Female				Fair	New Rural Cooperative Medical Insurance	Illiterate/Semi-literate
370229103	370229	30	Female	27.0552	155	130	Fair	New Rural Cooperative Medical Insurance	Junior high school
370269103	370269	21	Male	22.8571	175	140	Very good	Public medical insurance	3- year college
370281103	175691	24	Female	21.7784	156	106	Excellent	New Rural Cooperative Medical Insurance
370282106	370282	31	Female	20.8117	155	100	Excellent	Urban Resident Basic Medical Insurance	Senior high school
370286103	370286	25	Female	22.5827	163	120	Very good	None of the above	3- year college
370298102	370298	45	Male	19.5918	175	120	Excellent	New Rural Cooperative Medical Insurance	Primary school
370303101	370303	48	Male	25.9516	170	150	Good	New Rural Cooperative Medical Insurance	Junior high school
370303103	247424	24	Male	19.0948	178	121	Excellent	Urban Employee Basic Medical Insurance	3- year college
370307102	370307	61	Male	31.1419	170	180	Fair	New Rural Cooperative Medical Insurance	Junior high school
370308105	370308	21	Male	19.5918	175	120	Good	Urban Resident Basic Medical Insurance	3- year college
370309101	370309	52	Female	23.2335	158	116	Good	New Rural Cooperative Medical Insurance	Senior high school
370309102	370309	53	Male	20.0288	158	100	Excellent	New Rural Cooperative Medical Insurance	Junior high school
370310101	370310	54	Male	23.8751	165	130	Poor	New Rural Cooperative Medical Insurance	Primary school
370310102	370310	51	Female	30.0433	158	150	Good	New Rural Cooperative Medical Insurance	Primary school
370310103	206668	26	Male	22.5981	176	140	Very good	New Rural Cooperative Medical Insurance	Junior high school
370311101	370311	38	Male	23.6614	172	140	Good	Urban Employee Basic Medical Insurance	Junior high school
370311102	370311	39	Female	20.8117	155	100	Fair	Urban Employee Basic Medical Insurance	Junior high school
370312101	370312	51	Male	28.4055	178	180	Excellent	New Rural Cooperative Medical Insurance	Senior high school
370312102	370312	50	Female	25.3906	160	130	Very good	New Rural Cooperative Medical Insurance	Primary school
370312104	370312	16	Male		180	不知道	Very good	None of the above	Junior high school
370313101	370313	80	Female	17.7778	150	80	Poor	None of the above	Illiterate/Semi-literate
370314101	370314	63	Male	22.7583	169	130	Good	New Rural Cooperative Medical Insurance	Primary school
370314102	370314	63	Female	29.1363	155	140	Poor	New Rural Cooperative Medical Insurance	Illiterate/Semi-literate
370315101	370315	63	Female	25.1479	130	85	Excellent	New Rural Cooperative Medical Insurance	Illiterate/Semi-literate
370315102	370315	73	Male	30.4272	157	150	Good	New Rural Cooperative Medical Insurance	Primary school
370316101	370316	68	Female	30.4438	158	152	Good	New Rural Cooperative Medical Insurance	Senior high school
370316102	370316	67	Male	25.4028	166	140	Very good	None of the above	Primary school
370317102	370317	48	Male	21.6128	168	122	Poor	None of the above	Primary school
370317103	187398	42	Male	29.3878	175	180	Good	None of the above	Primary school
370317104	370317	23	Male	21.9713	172	130	Very good	New Rural Cooperative Medical Insurance	Primary school
370317105	370317	23	Male	17.9151	172	106	Excellent	None of the above	Primary school
370318101	370318	57	Female	18.1061	155	87	Fair	New Rural Cooperative Medical Insurance	Primary school
370318102	370318	34	Female	21.6311	158	108	Good	New Rural Cooperative Medical Insurance	Primary school
370318103	247442	26	Male	27.0416	172	160	Excellent	None of the above	Primary school
370319101	370319	65	Male	28.2284	163	150	Good	New Rural Cooperative Medical Insurance	Primary school
370319102	370319	64	Female	20.8117	155	100	Good	New Rural Cooperative Medical Insurance	Illiterate/Semi-literate
370320101	370320	76	Female	18.2563	157	90	Fair	New Rural Cooperative Medical Insurance	Primary school
370320102	108598	50	Male			160	Very good	Urban Employee Basic Medical Insurance	Senior high school
370321101	370321	51	Male	20.7612	170	120	Good	New Rural Cooperative Medical Insurance	Junior high school
370321102	370321	52	Female	24.7221	159	125	Good	New Rural Cooperative Medical Insurance	Junior high school
370322101	370322	44	Male	20.2812	172	120	Fair	New Rural Cooperative Medical Insurance	Senior high school
370322102	370322	43	Female	23.8751	165	130	Good	None of the above	Junior high school
370322103	370322	18	Male	17.531	185	120	Good	None of the above	Senior high school
370324101	370324	44	Male		170	不知道	Excellent	New Rural Cooperative Medical Insurance	Junior high school
370324102	370324	42	Female	31.25	160	160	Excellent	New Rural Cooperative Medical Insurance	Primary school
370324103	370324	20	Male	18.148	178	115	Excellent	None of the above	Senior high school
370325101	370325	42	Male	27.6817	170	160	Excellent	New Rural Cooperative Medical Insurance	Junior high school
370325102	370325	42	Female	21.1203	165	115	Good	New Rural Cooperative Medical Insurance	Junior high school
370325103	370325	18	Male	19.5918	175	120	Fair	None of the above	Senior high school
370326101	370326	37	Male	25.8264	176	160	Fair	New Rural Cooperative Medical Insurance	Junior high school
370326102	370326	37	Female	19.1406	160	98	Good	Urban Employee Basic Medical Insurance	Senior high school
370327101	370327	50	Male	22.8571	175	140	Good	New Rural Cooperative Medical Insurance	Junior high school
370327102	370327	49	Female	24.1672	164	130	Fair	None of the above	Junior high school
370327103	370327	18	Female	19.5717	163	104	Good	None of the above	Junior high school
370328101	370328	69	Male	22.3081	164	120	Good	New Rural Cooperative Medical Insurance	Primary school
370328102	370328	67	Female	28.3203	160	145	Good	New Rural Cooperative Medical Insurance	Illiterate/Semi-literate
370329101	370329	67	Male	24.2215	170	140	Poor	New Rural Cooperative Medical Insurance	Illiterate/Semi-literate
370329102	370329	64	Female	28.0957	155	135	Poor	None of the above	Primary school
370331101	370331	48	Male	19.7742	172	117	Good	New Rural Cooperative Medical Insurance	Junior high school
370332101	370332	65	Male	19.257	169	110	Excellent	New Rural Cooperative Medical Insurance	Primary school
370332102	370332	68	Female	28.8889	150	130	Good	New Rural Cooperative Medical Insurance	Junior high school
370333101	370333	54	Male	29.4118	170	170	Excellent	New Rural Cooperative Medical Insurance	Junior high school
370333102	370333	52	Female	22.0386	165	120	Good	New Rural Cooperative Medical Insurance	Junior high school
370333103	128083	29	Male	24.6914	180	160	Excellent	New Rural Cooperative Medical Insurance	Junior high school
370334101	370334	61	Female	26.6667	150	120	Excellent	New Rural Cooperative Medical Insurance	Primary school
370334102	370334	62	Male	19.721	167	110	Very good	New Rural Cooperative Medical Insurance	Primary school
370335101	370335	43	Female	29.5159	154	140	Very good	New Rural Cooperative Medical Insurance	Junior high school
370335102	370335	43	Male	27.7778	180	180	Excellent	New Rural Cooperative Medical Insurance	Primary school
370335103	370335	18	Female	21.2585	168	120	Very good	New Rural Cooperative Medical Insurance	Senior high school
370341103	943681	28	Female			126	Good	Urban Employee Basic Medical Insurance	Senior high school
370342103	906230	28	Male	19.0311	170	110	Excellent	Urban Employee Basic Medical Insurance	3- year college
370345103	166468	28	Female	24.0346	158	120	Excellent	Urban Employee Basic Medical Insurance	3- year college
370346103	168104	38	Male	24.2187	160	124	Very good	New Rural Cooperative Medical Insurance	Junior high school
370349102	370349	50	Male			135	Good	New Rural Cooperative Medical Insurance	Illiterate/Semi-literate
370349103	370349	58	Female			140	Poor	New Rural Cooperative Medical Insurance	Junior high school
370349104	859349	27	Female			104	Very good	New Rural Cooperative Medical Insurance	Primary school
370349105	370349	28	Female			120	Good	New Rural Cooperative Medical Insurance	Bachelor's degree
370349551	370349	33	Female	20.7008	163	110	Very good	New Rural Cooperative Medical Insurance	Junior high school
370355103	468745	32	Male	25.6896	172	152	Good	New Rural Cooperative Medical Insurance	Junior high school
370410104	370410	38	Male	25.2493	178	160	Good	New Rural Cooperative Medical Insurance	Junior high school
370418101	370418	61	Female	23.4375	160	120	Fair	New Rural Cooperative Medical Insurance
370418102	370418	58	Male				Poor	New Rural Cooperative Medical Insurance	3- year college
370422101	370422	63	Male	28.4005	173	170	Poor	New Rural Cooperative Medical Insurance	Illiterate/Semi-literate
370422102	370422	67	Female	27.0389	158	135	Fair	New Rural Cooperative Medical Insurance	Illiterate/Semi-literate
370423101	370423	51	Female	25.3906	160	130	Fair	New Rural Cooperative Medical Insurance	Junior high school
370423102	370423	52	Male	28.3447	168	160	Fair	New Rural Cooperative Medical Insurance	Illiterate/Semi-literate
370423103	370423	28	Female	35.1562	160	180	Good	Urban Employee Basic Medical Insurance
370425101	370425	58	Male	31.1419	170	180	Fair	New Rural Cooperative Medical Insurance	Senior high school
370425102	370425	57	Female	18.7305	155	90	Poor	New Rural Cooperative Medical Insurance	Junior high school
370425103	370425	30	Male	32.2831	176	200	Good	Urban Employee Basic Medical Insurance	Bachelor's degree
370426101	370426	66	Male	21.4692	174	130	Good	New Rural Cooperative Medical Insurance	Primary school
370426102	370426	61	Female	27.0552	155	130	Very good	New Rural Cooperative Medical Insurance	Illiterate/Semi-literate
370427102	370427	86	Male				Poor	New Rural Cooperative Medical Insurance	Primary school
370429101	370429	47	Female	26.1719	160	134	Fair	New Rural Cooperative Medical Insurance	Junior high school
370429102	370429	45	Male	21.3839	173	128	Fair	New Rural Cooperative Medical Insurance	Junior high school
370431102	370431	34	Female	27.0552	155	130	Very good	New Rural Cooperative Medical Insurance	Junior high school
370432101	370432	42	Female	23.0469	160	118	Fair	New Rural Cooperative Medical Insurance	Primary school
370432431	370432	65	Male	26.8923	167	150	Good	New Rural Cooperative Medical Insurance
370433101	370433	83	Male				Poor	New Rural Cooperative Medical Insurance	Illiterate/Semi-literate
370433102	370433	81	Female				Poor	New Rural Cooperative Medical Insurance	Illiterate/Semi-literate
370434101	370434	50	Female	31.1111	150	140	Excellent	New Rural Cooperative Medical Insurance	Illiterate/Semi-literate
370434103	370434	25	Male	22.0932	178	140	Excellent	None of the above	3- year college
370434501	370434	26	Female	17.5781	160	90	Very good	New Rural Cooperative Medical Insurance	3- year college
370435101	370435	60	Female	24.7676	162	130	Poor	New Rural Cooperative Medical Insurance	Illiterate/Semi-literate
370435102	370435	62	Male				Poor	New Rural Cooperative Medical Insurance	Illiterate/Semi-literate
370435103	370435	36	Female			130	Very good	New Rural Cooperative Medical Insurance	Junior high school
370436101	370436	63	Male	18.1449	166	100	Fair	New Rural Cooperative Medical Insurance	Junior high school
370436102	370436	59	Female				Fair	New Rural Cooperative Medical Insurance	Illiterate/Semi-literate
370439102	370439	57	Male			108	Fair	New Rural Cooperative Medical Insurance	Junior high school
370439103	370439	31	Male	17.3405	174	105	Good	Urban Employee Basic Medical Insurance	Senior high school
370439104	370439	29	Female	23.8751	165	130	Fair	New Rural Cooperative Medical Insurance	Primary school
370440101	370440	43	Male	23.5237	163	125	Excellent	New Rural Cooperative Medical Insurance	Junior high school
370441101	370441	44	Female	25.6312	153	120	Fair	New Rural Cooperative Medical Insurance	Illiterate/Semi-literate
370441102	370441	48	Male	24.4898	175	150	Good	New Rural Cooperative Medical Insurance	Junior high school
370442101	370442	45	Male	27.3437	160	140	Very good	New Rural Cooperative Medical Insurance	Primary school
370442102	370442	42	Female	25.3906	160	130	Good	New Rural Cooperative Medical Insurance	Illiterate/Semi-literate
370442103	370442	18	Female	15.9439	168	90	Good	New Rural Cooperative Medical Insurance	Junior high school
370444101	370444	57	Male	27.6817	170	160	Fair	New Rural Cooperative Medical Insurance	Junior high school
370444102	370444	60	Female	21.3039	165	116	Fair	New Rural Cooperative Medical Insurance	Primary school
370446101	370446	46	Female			100	Fair	New Rural Cooperative Medical Insurance	Illiterate/Semi-literate
370446102	370446	48	Male			140	Very good	New Rural Cooperative Medical Insurance	Primary school
370446103	370446	21	Male	22.6422	182	150	Excellent	New Rural Cooperative Medical Insurance	3- year college
370447101	370447	64	Female			124	Poor	New Rural Cooperative Medical Insurance	Illiterate/Semi-literate
370447102	370447	66	Male	28.0102	169	160	Excellent	New Rural Cooperative Medical Insurance	Illiterate/Semi-literate
370448101	370448	59	Male	19.8347	165	108	Poor	New Rural Cooperative Medical Insurance	Junior high school
370461501	370461	28	Female	22.0386	165	120	Good	New Rural Cooperative Medical Insurance	Senior high school
370464101	286389	29	Male	22.4913	170	130	Very good	None of the above	Master's degree
370465103	370465	28	Male	26.4236	174	160	Very good	None of the above	Junior high school
370465431	370465	29	Female	23.8751	165	130	Excellent	New Rural Cooperative Medical Insurance	Senior high school
370477101	370477	49	Male	25.7785	170	149	Very good	New Rural Cooperative Medical Insurance	Senior high school
370477102	370477	50	Female	22.8329	158	114	Fair	New Rural Cooperative Medical Insurance	Junior high school
370477103	370477	25	Female	20.9572	162	110	Fair	Urban Resident Basic Medical Insurance	3- year college
370477104	370477	18	Male	19.79	177	124	Very good	Urban Resident Basic Medical Insurance	Senior high school
370478101	370478	39	Female	30.8594	160	158	Good	Urban Resident Basic Medical Insurance	Illiterate/Semi-literate
370478102	370478	41	Male	22.0386	165	120	Very good	Urban Resident Basic Medical Insurance	Junior high school
370479101	370479	47	Male	22.1403	172	131	Fair	Urban Resident Basic Medical Insurance	Junior high school
370479102	370479	47	Female	19.2837	165	105	Fair	Urban Resident Basic Medical Insurance	Junior high school
370480101	370480	62	Male	23.8751	165	130	Fair	Urban Resident Basic Medical Insurance	Illiterate/Semi-literate
370480102	370480	66	Female	24.974	155	120	Fair	Urban Resident Basic Medical Insurance	Illiterate/Semi-literate
370481101	370481	47	Female	26.6667	150	120	Very good	Urban Resident Basic Medical Insurance	Primary school
370481102	370481	45	Male	30.4218	172	180	Fair	Urban Resident Basic Medical Insurance	Primary school
370481103	370481	21	Female	30.1103	163	160	Good	Urban Resident Basic Medical Insurance	3- year college
370482101	370482	43	Male	25.6055	170	148	Good	New Rural Cooperative Medical Insurance	Primary school
370483101	370483	54	Female	23.7332	159	120	Very good	Urban Resident Basic Medical Insurance	Senior high school
370483102	370483	59	Male	26.7299	173	160	Very good	Public medical insurance	3- year college
370483104	370483	22	Male	29.1505	181	191	Very good	Urban Employee Basic Medical Insurance	Bachelor's degree
370485101	370485	43	Male	28.7356	174	174	Very good	Urban Employee Basic Medical Insurance	Bachelor's degree
370485102	370485	38	Female	25.7117	165	140	Very good	Urban Employee Basic Medical Insurance	3- year college
370487101	370487	47	Male	25.2493	178	160	Good	Urban Employee Basic Medical Insurance	Bachelor's degree
370487102	370487	48	Female	22.4913	170	130	Fair	Urban Employee Basic Medical Insurance	Senior high school
370487103	370487	21	Male				Very good	Urban Resident Basic Medical Insurance	Senior high school
370488101	370488	51	Female	28.578	162	150	Fair	New Rural Cooperative Medical Insurance	Primary school
370488102	370488	49	Male	22.4913	170	130	Very good	New Rural Cooperative Medical Insurance	Primary school
370488103	370488	26	Male	27.4145	174	166	Good	New Rural Cooperative Medical Insurance	3- year college
370488501	370488	29	Female	26.5731	168	150	Excellent	Urban Employee Basic Medical Insurance	3- year college
370489101	370489	73	Male	27.6817	170	160	Poor	Urban Employee Basic Medical Insurance	3- year college
370489102	370489	71	Female	21.8522	155	105	Poor	Urban Resident Basic Medical Insurance	Senior high school
370490101	370490	48	Male	26.1738	177	164	Excellent	Public medical insurance	3- year college
370490102	370490	44	Female	22.4913	170	130	Good	Public medical insurance	Bachelor's degree
370491101	370491	42	Male	27.7778	180	180	Very good	Urban Resident Basic Medical Insurance	3- year college
370491102	370491	44	Female	21.2585	168	120	Very good	Urban Resident Basic Medical Insurance	Bachelor's degree
370491103	370491	18	Female	24.2215	170	140	Excellent	Urban Resident Basic Medical Insurance	Senior high school
370493101	370493	64	Male	20.3244	163	108	Good	New Rural Cooperative Medical Insurance	Junior high school
370493102	370493	63	Female	24.974	155	120	Poor	New Rural Cooperative Medical Insurance	Illiterate/Semi-literate
370494102	370494	91	Female			80	Good	Urban Resident Basic Medical Insurance	Illiterate/Semi-literate
370495101	370495	44	Female	29.2969	160	150	Excellent	Urban Resident Basic Medical Insurance	Primary school
370495102	370495	45	Male	23.1206	174	140	Poor	Urban Resident Basic Medical Insurance	Junior high school
370495103	370495	19	Male	27.7008	190	200	Very good	Urban Resident Basic Medical Insurance	Junior high school
370496101	370496	50	Male	20.7612	170	120	Good	Urban Resident Basic Medical Insurance	Junior high school
370496102	370496	50	Female	19.5312	160	100	Poor	Urban Resident Basic Medical Insurance	Illiterate/Semi-literate
370496103	370496	27	Female	17.9282	167	100	Very good	None of the above	Master's degree
370496104	370496	18	Female	16.0231	158	80	Excellent	Urban Resident Basic Medical Insurance	Senior high school
370497101	370497	68	Male	20.4284	177	128	Very good	Public medical insurance	Primary school
370497103	370497	64	Female	22.8928	155	110	Good	Urban Resident Basic Medical Insurance	Illiterate/Semi-literate
370497104	247641	38	Male			150	Very good	Urban Resident Basic Medical Insurance	Junior high school
370497105	247641	31	Female			110	Fair	New Rural Cooperative Medical Insurance	Junior high school
370498101	370498	52	Male	23.5294	170	136	Good	Urban Resident Basic Medical Insurance	Junior high school
370498102	370498	54	Female	27.0552	155	130	Fair	Urban Resident Basic Medical Insurance	Junior high school
370498103	247642	28	Female	29.7521	165	162	Excellent	Urban Resident Basic Medical Insurance	Senior high school
370498104	370498	19	Female	24.0346	158	120	Good	Urban Resident Basic Medical Insurance	Senior high school
370499101	370499	59	Male	29.321	180	190	Fair	Urban Resident Basic Medical Insurance	Primary school
370499102	370499	58	Female	22.2656	160	114	Good	Urban Resident Basic Medical Insurance	Illiterate/Semi-literate
370500102	370500	61	Female	27.0552	155	130	Good	New Rural Cooperative Medical Insurance	Primary school
370501101	370501	32	Male	22.5534	173	135	Excellent	Urban Employee Basic Medical Insurance	3- year college
370501102	370501	55	Female	26.9531	160	138	Poor	New Rural Cooperative Medical Insurance	Primary school
370501103	370501	77	Male				Poor	New Rural Cooperative Medical Insurance	Illiterate/Semi-literate
370501104	370501	75	Female				Poor	New Rural Cooperative Medical Insurance	Illiterate/Semi-literate
370501431	370501	28	Female	22.8624	162	120	Very good	Urban Resident Basic Medical Insurance	Senior high school
370502101	370502	43	Male	21.9671	168	124	Good	Urban Resident Basic Medical Insurance	Junior high school
370502102	370502	43	Female	23.6095	164	127	Fair	Urban Resident Basic Medical Insurance	Junior high school
370502103	370502	18	Male	28.4055	178	180	Good	New Rural Cooperative Medical Insurance	Junior high school
370503101	370503	39	Male	26.9972	165	147	Very good	New Rural Cooperative Medical Insurance	Primary school
370503102	370503	42	Female	21.436	155	103	Fair	Urban Resident Basic Medical Insurance	Primary school
370504101	370504	56	Female	21.4844	160	110	Poor	None of the above	Illiterate/Semi-literate
370504102	370504	34	Male	24.2215	170	140	Very good	New Rural Cooperative Medical Insurance	Junior high school
370504103	370504	18	Female	22.5827	163	120	Excellent	New Rural Cooperative Medical Insurance	Senior high school
370504104	370504	33	Female	25.3906	160	130	Very good	Urban Employee Basic Medical Insurance	Senior high school
370504551	370504	47	Male	28.9341	161	150	Good	None of the above
370505101	370505	37	Female			150	Fair	New Rural Cooperative Medical Insurance	Junior high school
370505102	370505	40	Male			182	Good	Urban Resident Basic Medical Insurance	Senior high school
370506101	370506	36	Male	31.1419	170	180	Very good	Urban Resident Basic Medical Insurance	3- year college
370506102	370506	60	Female	22.6003	156	110	Poor	New Rural Cooperative Medical Insurance	Illiterate/Semi-literate
370506103	370506	31	Female	22.4941	164	121	Excellent	Urban Resident Basic Medical Insurance	Junior high school
370506431	370506	66	Male	28.8415	158	144	Very good	Urban Employee Basic Medical Insurance	Junior high school
370507101	370507	41	Male	23.8895	176	148	Very good	Urban Employee Basic Medical Insurance	Senior high school
370507102	370507	43	Female	22.2063	163	118	Very good	New Rural Cooperative Medical Insurance	Junior high school
370507103	370507	18	Male	19.721	167	110	Poor	New Rural Cooperative Medical Insurance	Senior high school
370508101	370508	34	Female	28.0404	158	140	Very good	New Rural Cooperative Medical Insurance	Junior high school
370508102	370508	34	Male	23.1206	174	140	Good	Urban Employee Basic Medical Insurance	Junior high school
370508104	687332	28	Female	22.3133	157	110	Excellent	Urban Employee Basic Medical Insurance	Junior high school
370540101	213628	52	Male	22.3081	164	120	Fair	New Rural Cooperative Medical Insurance	Junior high school
370540103	213628	30	Male	20.4082	175	125	Excellent	Urban Employee Basic Medical Insurance	Senior high school
370558103	370558	26	Female	22.0386	165	120	Very good	Public medical insurance	Senior high school
370560103	370560	24	Female	19.5312	160	100	Fair	New Rural Cooperative Medical Insurance	Primary school
370566101	370566	38	Male	27.6817	170	160	Excellent	New Rural Cooperative Medical Insurance	Senior high school
370566102	370566	38	Female	23.5883	166	130	Excellent	New Rural Cooperative Medical Insurance	Junior high school
370567101	370567	62	Male	25.8264	176	160	Very good	New Rural Cooperative Medical Insurance	Illiterate/Semi-literate
370567102	370567	61	Female	24.7659	155	119	Fair	New Rural Cooperative Medical Insurance	Illiterate/Semi-literate
370567103	370567	34	Male				Fair	None of the above	Illiterate/Semi-literate
370567581	370567	36	Female	17.9982	165	98	Good	Urban Employee Basic Medical Insurance	Senior high school
370568101	370568	45	Female	23.8751	165	130	Good	New Rural Cooperative Medical Insurance	Primary school
370568102	370568	46	Male	24.2215	170	140	Good	New Rural Cooperative Medical Insurance	Junior high school
370568103	370568	20	Male	25.5661	185	175	Good	New Rural Cooperative Medical Insurance	Senior high school
370569101	370569	65	Male	24.2215	170	140	Fair	New Rural Cooperative Medical Insurance	Junior high school
370569102	370569	63	Female	27.0552	155	130	Fair	New Rural Cooperative Medical Insurance	Illiterate/Semi-literate
370570101	370570	38	Female	26.5839	164	143	Very good	New Rural Cooperative Medical Insurance	Junior high school
370570102	370570	41	Male	27.6817	170	160	Good	New Rural Cooperative Medical Insurance	Junior high school
370571101	370571	38	Female	26.8136	165	146	Excellent	Urban Employee Basic Medical Insurance	3- year college
370574101	370574	47	Female	28.764	156	140	Fair	None of the above	Junior high school
370576101	370576	71	Male	29.7265	174	180	Poor	Urban Resident Basic Medical Insurance	Junior high school
370576102	370576	67	Female	24.3418	157	120	Fair	New Rural Cooperative Medical Insurance	Illiterate/Semi-literate
370577101	370577	41	Female	20.202	165	110	Fair	Urban Resident Basic Medical Insurance	Junior high school
370577102	370577	42	Male	31.8878	168	180	Good	Urban Employee Basic Medical Insurance	Junior high school
370577103	370577	16	Male	30.4218	172	180	Very good	None of the above	Junior high school
370579101	370579	60	Female	29.3848	165	160	Fair	New Rural Cooperative Medical Insurance	Senior high school
370579102	370579	58	Male				Fair	New Rural Cooperative Medical Insurance	Primary school
370582101	370582	42	Male			140	Fair	Urban Employee Basic Medical Insurance	Senior high school
370582102	370582	40	Female			90	Fair	None of the above	Junior high school
370584101	370584	72	Male	27.6817	170	160	Excellent	New Rural Cooperative Medical Insurance	Junior high school
370584102	370584	70	Female	22.2222	150	100	Fair	New Rural Cooperative Medical Insurance	Primary school
370584103	370584	39	Male	25.463	180	165	Good	Urban Employee Basic Medical Insurance	3- year college
370586101	370586	49	Male	24.4898	175	150	Fair	Urban Employee Basic Medical Insurance	3- year college
370586102	370586	51	Female	24.841	163	132	Fair	New Rural Cooperative Medical Insurance	Primary school
370586103	175965	27	Female	23.3564	170	135	Excellent	Urban Employee Basic Medical Insurance	3- year college
370586104	370586	20	Female	18.9069	169	108	Good	Urban Resident Basic Medical Insurance	3- year college
370587101	370587	64	Male			150	Excellent	Urban Resident Basic Medical Insurance	Junior high school
370587102	370587	64	Female			130	Good	Urban Resident Basic Medical Insurance	Junior high school
370587103	370587	39	Male			150	Very good	Urban Employee Basic Medical Insurance
370587104	370587	39	Female			136	Very good	Urban Employee Basic Medical Insurance
370588101	370588	61	Male	20.7612	170	120	Good	New Rural Cooperative Medical Insurance	Junior high school
370588102	370588	64	Female	23.9224	153	112	Poor	New Rural Cooperative Medical Insurance	Primary school
370589101	370589	59	Male	25.9516	170	150	Very good	Urban Resident Basic Medical Insurance	Senior high school
370589102	370589	59	Female	24.6094	160	126	Poor	Urban Resident Basic Medical Insurance	Primary school
370590101	370590	53	Male	21.1263	172	125	Excellent	New Rural Cooperative Medical Insurance	Junior high school
370590102	370590	50	Female	31.25	160	160	Very good	New Rural Cooperative Medical Insurance	Junior high school
370592101	370592	87	Female				Fair	New Rural Cooperative Medical Insurance	Illiterate/Semi-literate
370592581	370592	55	Male	23.8751	165	130	Good	New Rural Cooperative Medical Insurance
370593101	370593	51	Male			100	Fair	None of the above	Junior high school
370594102	370594	31	Male	24.2215	170	140	Excellent	New Rural Cooperative Medical Insurance	Junior high school
370594431	370594	33	Female	28.578	162	150	Fair	New Rural Cooperative Medical Insurance	Junior high school
370597102	370597	53	Female	35.5556	150	160	Good	New Rural Cooperative Medical Insurance	Primary school
370617103	370617	19	Male	18.2857	175	112	Excellent	New Rural Cooperative Medical Insurance	Junior high school
370633101	370633	38	Male	23.1206	174	140	Excellent	Urban Employee Basic Medical Insurance	Bachelor's degree
370633102	370633	40	Female	24.2215	170	140	Fair	Public medical insurance	Bachelor's degree
370636101	370636	79	Female	27.5482	165	150	Fair	Urban Employee Basic Medical Insurance	Illiterate/Semi-literate
370644101	370644	37	Male	32.872	170	190	Good	Urban Employee Basic Medical Insurance	Bachelor's degree
370644102	370644	33	Female	23.4375	160	120	Good	Urban Employee Basic Medical Insurance	Bachelor's degree
370645101	370645	71	Female	26.3465	163	140	Very good	None of the above	Illiterate/Semi-literate
370650101	370650	43	Male	28.4005	173	170	Good	Urban Employee Basic Medical Insurance	Senior high school
370650102	370650	42	Female	21.4536	163	114	Good	Urban Employee Basic Medical Insurance	3- year college
370650103	370650	17	Female	18.3655	165	100	Excellent	Urban Resident Basic Medical Insurance	Junior high school
370650581	370650	69	Female	25.9695	152	120	Good	Urban Resident Basic Medical Insurance
370651101	370651	42	Male	26.8136	165	146	Good	Urban Employee Basic Medical Insurance	3- year college
370651102	370651	40	Female	22.4813	162	118	Good	Urban Employee Basic Medical Insurance	Senior high school
370654101	370654	87	Female				Poor	New Rural Cooperative Medical Insurance	Primary school
370654102	370654	86	Male	26.6728	162	140	Good	None of the above	Senior high school
370657101	370657	52	Female	26.0375	158	130	Excellent	Urban Resident Basic Medical Insurance	Primary school
370657102	370657	49	Male	23.9395	177	150	Very good	Urban Resident Basic Medical Insurance	Junior high school
370657103	370657	26	Female	17.7557	176	110	Good	Urban Resident Basic Medical Insurance	Senior high school
370659101	370659	53	Male	26.1224	175	160	Poor	Public medical insurance	Illiterate/Semi-literate
370659102	370659	51	Female	25	160	128	Poor	Public medical insurance	Primary school
370659103	244301	25	Male	24.7721	174	150	Excellent	Urban Employee Basic Medical Insurance	Senior high school
370669101	370669	36	Male	21.2245	175	130	Fair	Urban Employee Basic Medical Insurance	Senior high school
370669102	370669	37	Female	19.9219	160	102	Fair	Urban Employee Basic Medical Insurance	Primary school
370669431	370669	67	Female		150		Fair	New Rural Cooperative Medical Insurance	Illiterate/Semi-literate
370670101	370670	44	Female			100	Poor	Urban Resident Basic Medical Insurance
370670102	370670	44	Male	24.2215	170	140	Very good	New Rural Cooperative Medical Insurance
370670103	370670	16	Female	19.052	162	100	Good	Urban Resident Basic Medical Insurance	Junior high school
370673101	370673	47	Male	23.1544	172	137	Good	None of the above	Senior high school
370673102	370673	20	Male	25.2493	178	160	Good	Urban Resident Basic Medical Insurance	Senior high school
370673431	370673	43	Female	29.7521	165	162	Poor	New Rural Cooperative Medical Insurance	Primary school
370676101	227283	33	Female	23.4375	160	120	Good	Urban Resident Basic Medical Insurance	Master's degree
370676102	370676	59	Male			146	Good	Urban Employee Basic Medical Insurance	3- year college
370676103	370676	55	Female			104	Poor	Urban Employee Basic Medical Insurance	3- year college
370676104	370676	83	Female				Good	Urban Resident Basic Medical Insurance	Junior high school
370677101	370677	72	Male	21.9525	176	136	Good	None of the above	Illiterate/Semi-literate
370677102	370677	67	Female	26.9531	160	138	Fair	Urban Resident Basic Medical Insurance	Primary school
370679101	370679	31	Male	27.6817	170	160	Good	New Rural Cooperative Medical Insurance	Bachelor's degree
370679102	370679	30	Female	22.5827	163	120	Good	New Rural Cooperative Medical Insurance	Senior high school
370679103	143004	28	Male	21.6049	180	140	Excellent	New Rural Cooperative Medical Insurance
370680101	159503	30	Female	18.75	160	96	Good	Urban Resident Basic Medical Insurance	Junior high school
370680102	370680	32	Male	23.1481	180	150	Excellent	None of the above	Senior high school
370680431	370680	55	Female	19.052	162	100	Good	New Rural Cooperative Medical Insurance	Primary school
370680551	370680	27	Female	20.202	165	110	Excellent	None of the above
370681101	370681	42	Male	24.4898	175	150	Good	Urban Employee Basic Medical Insurance	Junior high school
370681102	370681	43	Female	23.4375	160	120	Good	Urban Resident Basic Medical Insurance	Junior high school
370681103	370681	18	Female	24.6548	156	120	Good	Urban Resident Basic Medical Insurance	Senior high school
370683102	370683	55	Female	19.5312	160	100	Good	Urban Employee Basic Medical Insurance	3- year college
370683103	370683	27	Male	22.2222	180	144	Good	None of the above	Senior high school
370686101	370686	38	Female			150	Excellent	Urban Resident Basic Medical Insurance	Senior high school
370686102	370686	43	Male			160	Good	Urban Employee Basic Medical Insurance	Senior high school
370698104	143018	23	Male	24.2123	176	150	Excellent	None of the above
370703101	370703	29	Female			132	Very good	New Rural Cooperative Medical Insurance
370703107	288310	26	Female	20.0288	158	100	Excellent	Urban Employee Basic Medical Insurance
370707101	128442	63	Male	24.677	166	136	Good	Public medical insurance	Senior high school
370707102	128442	63	Female	27.0552	155	130	Poor	New Rural Cooperative Medical Insurance	Illiterate/Semi-literate
370707103	128442	37	Male	23.8751	165	130	Good	Urban Employee Basic Medical Insurance	Bachelor's degree
370707106	128442	40	Female	20.0288	158	100	Excellent	Urban Employee Basic Medical Insurance	Bachelor's degree
370728103	227322	26	Male			144	Good	None of the above	Bachelor's degree
370745101	370745	59	Male	27.7778	180	180	Fair	New Rural Cooperative Medical Insurance	Junior high school
370745102	370745	62	Female	29.1363	155	140	Very good	New Rural Cooperative Medical Insurance	Illiterate/Semi-literate
370745103	149191	34	Male	32.872	170	190	Excellent	New Rural Cooperative Medical Insurance	Junior high school
370745104	149191	34	Female	31.1111	150	140	Very good	New Rural Cooperative Medical Insurance	Junior high school
370746101	370746	59	Male	20.7612	170	120	Excellent	New Rural Cooperative Medical Insurance	Junior high school
370747101	370747	71	Male	27.0416	172	160	Poor	New Rural Cooperative Medical Insurance	Illiterate/Semi-literate
370747102	370747	70	Female	23.833	156	116	Good	New Rural Cooperative Medical Insurance	Illiterate/Semi-literate
370748101	370748	57	Male	22.0386	165	120	Very good	New Rural Cooperative Medical Insurance	Primary school
370748102	370748	56	Female	27.3437	160	140	Fair	New Rural Cooperative Medical Insurance	Primary school
370748103	370748	21	Male	27.3588	171	160	Excellent	New Rural Cooperative Medical Insurance	Junior high school
370749101	370749	51	Male	27.6817	170	160	Poor	New Rural Cooperative Medical Insurance	Junior high school
370749102	370749	51	Female	30.385	155	146	Fair	New Rural Cooperative Medical Insurance	Primary school
370749103	370749	24	Male	21.1073	170	122	Very good	Urban Employee Basic Medical Insurance	3- year college
370750101	370750	45	Male	23.8367	175	146	Good	Urban Resident Basic Medical Insurance	Junior high school
370750102	370750	46	Female	26.1583	163	139	Good	New Rural Cooperative Medical Insurance	Junior high school
370750103	370750	21	Female	18.7755	175	115	Very good	Urban Employee Basic Medical Insurance	3- year college
370751101	370751	53	Male	21.2585	168	120	Good	New Rural Cooperative Medical Insurance	Junior high school
370751102	370751	53	Female	25.7117	165	140	Good	New Rural Cooperative Medical Insurance	Junior high school
370751104	370751	22	Male	19.5682	178	124	Excellent	New Rural Cooperative Medical Insurance
370754101	370754	70	Female	30.8185	156	150	Good	New Rural Cooperative Medical Insurance	Primary school
370755101	746302	64	Female	30.2978	152	140	Good	New Rural Cooperative Medical Insurance	Junior high school
370755102	746302	63	Male	24.7409	167	138	Good	Not applicable	Primary school
370755103	370755	40	Male	22.8571	175	140	Good	New Rural Cooperative Medical Insurance	Junior high school
370755104	370755	38	Female	33.3333	150	150	Poor	New Rural Cooperative Medical Insurance	Primary school
370755105	746302	82	Female				Poor	New Rural Cooperative Medical Insurance	Illiterate/Semi-literate
370758101	370758	61	Male	27.6817	170	160	Good	New Rural Cooperative Medical Insurance	Primary school
370758102	370758	62	Female	28.8889	150	130	Good	New Rural Cooperative Medical Insurance	Illiterate/Semi-literate
370759101	370759	64	Female	27.3437	160	140	Good	New Rural Cooperative Medical Insurance	Primary school
370759102	370759	65	Male	24.5351	176	152	Good	New Rural Cooperative Medical Insurance	Senior high school
370760101	247886	63	Male	27.0538	162	142	Fair	Urban Employee Basic Medical Insurance	3- year college
370760102	247886	64	Female	30.8185	156	150	Excellent	None of the above	Illiterate/Semi-literate
370760103	247886	31	Male			176	Excellent	Urban Employee Basic Medical Insurance	Bachelor's degree
370762101	370762	72	Female	24.0346	158	120	Good	New Rural Cooperative Medical Insurance	Primary school
370762102	370762	71	Male	29.3848	165	160	Good	New Rural Cooperative Medical Insurance	Primary school
370762103	370762	40	Female	28.8889	150	130	Good	New Rural Cooperative Medical Insurance	Junior high school
370762105	370762	40	Male	25.9516	170	150	Very good	New Rural Cooperative Medical Insurance	Senior high school
370763101	370763	45	Female	21.7784	156	106	Good	New Rural Cooperative Medical Insurance	Primary school
370763102	143063	25	Male	29.3776	176	182	Fair	New Rural Cooperative Medical Insurance	Junior high school
370764101	370764	81	Female	24.1415	155	116	Excellent	Urban Resident Basic Medical Insurance	Illiterate/Semi-literate
370764581	370764	52	Male	31.1419	170	180	Excellent	New Rural Cooperative Medical Insurance
370766101	370766	64	Male	25.7117	165	140	Poor	New Rural Cooperative Medical Insurance	Illiterate/Semi-literate
370766102	370766	64	Female	25.0995	167	140	Fair	New Rural Cooperative Medical Insurance	Illiterate/Semi-literate
370767101	370767	71	Male	15.625	160	80	Poor	New Rural Cooperative Medical Insurance	Primary school
370767102	370767	76	Female	23.3333	150	105	Very good	New Rural Cooperative Medical Insurance	Illiterate/Semi-literate
370769101	370769	53	Female	28.578	162	150	Fair	New Rural Cooperative Medical Insurance	Junior high school
370769102	370769	51	Male	21.7079	169	124	Excellent	New Rural Cooperative Medical Insurance	Primary school
370769103	370769	28	Male	24.4193	181	160	Good	New Rural Cooperative Medical Insurance	Junior high school
370769432	370769	27	Female	25.3906	160	130	Very good	Urban Employee Basic Medical Insurance	Junior high school
370770101	370770	57	Female	27.8876	155	134	Good	New Rural Cooperative Medical Insurance	Senior high school
370770102	370770	59	Male	22.8571	175	140	Very good	New Rural Cooperative Medical Insurance	Senior high school
370770103	187828	35	Male	25.0593	173	150	Excellent	New Rural Cooperative Medical Insurance	Senior high school
370770104	187828	35	Female	26.0262	164	140	Very good	New Rural Cooperative Medical Insurance	3- year college
370771101	370771	59	Female	30.0433	158	150	Poor	New Rural Cooperative Medical Insurance	Illiterate/Semi-literate
370771102	370771	23	Male	28.0816	175	172	Excellent	New Rural Cooperative Medical Insurance	Junior high school
370772101	370772	74	Female	25.0762	161	130	Good	New Rural Cooperative Medical Insurance	Junior high school
370772102	370772	71	Male	22.46	174	136	Poor	New Rural Cooperative Medical Insurance	Junior high school
370785103	244386	26	Male	22.2569	186	154	Very good	Urban Employee Basic Medical Insurance	3- year college
370785501	244386	26	Female	19.1327	168	108	Good	Urban Employee Basic Medical Insurance	3- year college
410579103	193129	26	Male	22.4913	170	130	Good	Urban Employee Basic Medical Insurance	3- year college
410882501	160338	27	Female	23.4375	160	120	Excellent	New Rural Cooperative Medical Insurance	Junior high school
411100105	411100	24	Female	17.2248	158	86	Fair	None of the above	Senior high school
411306103	632898	37	Male	25.9516	170	150	Good	Urban Employee Basic Medical Insurance	Primary school
411306105	632898	32	Female	24.4646	163	130	Very good	Urban Resident Basic Medical Insurance	Senior high school
411773103	411773	29	Male	31.2175	155	150	Good	New Rural Cooperative Medical Insurance	3- year college
430487103	190489	26	Male	18.2857	175	112	Good	None of the above	Junior high school
468745431	468745	33	Female	24.6548	156	120	Good	New Rural Cooperative Medical Insurance	Junior high school
510577101	510577	51	Female	21.7784	156	106	Good	Urban Resident Basic Medical Insurance	Junior high school
519657501	519657	28	Male	24.6914	180	160	Very good	Public medical insurance	Senior high school
620047103	620047	23	Male	17.301	170	100	Good	New Rural Cooperative Medical Insurance	Primary school
620260109	133926	23	Female	16.937	163	90	Very good	New Rural Cooperative Medical Insurance	Senior high school
621231105	275928	21	Male	20.9562	186	145	Good	New Rural Cooperative Medical Insurance	Junior high school
621517104	621517	25	Female	23.5078	165	128	Very good	New Rural Cooperative Medical Insurance
621687102	621687	49	Male	23.6713	178	150	Good	Urban Employee Basic Medical Insurance	3- year college
687332431	687332	31	Male	16.0701	185	110	Very good	Urban Employee Basic Medical Insurance	Senior high school
859349431	859349	30	Male			136	Excellent	Urban Employee Basic Medical Insurance	Senior high school
943681551	943681	30	Male	22.6443	185	155	Fair	Urban Employee Basic Medical Insurance	Bachelor's degree
