# Supplementary material for: Measurement and determinants of multidimensional urban poverty: Evidence from Shandong Province, China
Source: PLoS One. 2024 May 17;19(5):e0300263. doi: 10.1371/journal.pone.0300263 (PMC11101045; doi:10.1371/journal.pone.0300263)
Supplement: S5 Dataset — (XLSX) [file pone.0300263.s005.xlsx]

## Sheet: Household Data
FID	Household per capita income (CNY)	Household size	Cooking fuel	Drinking water	Homeownership	Housing area (sq m)	Housing area per capita (sq m)	Total value of durable goods (CNY)	Car ownership	School attendance
100744	81000	2	Natural gas	Mineral/Purified/Filtered water	Property right solely owned by the family	30	15	100000	Yes	Attending school
108244	23000	5	Liquid gas	Well water	Property right solely owned by the family	78	15.6	40000	Yes	Attending school
108476	55000	3	Natural gas	Mineral/Purified/Filtered water	Property right solely owned by the family	87	29	100	Yes	Attending school
108598	24000	2	Natural gas	Tap water	Property right solely owned by the family	30	15	130000	Yes	Attending school
125126	13333.3	6	Liquid gas	Tap water	Commercial house rentable in the market	70	11.6667	50	No	Attending school
128083	56666.7	3	Liquid gas	Mineral/Purified/Filtered water	Property right partly owned by the family member	56	18.6667	250000	Yes	Attending school
128442	30905	2	Natural gas	Tap water	Other	76	38	15000	No	Attending school
143004	46666.7	3	Natural gas	Tap water	Property right solely owned by the family	80	26.6667	200000	Yes	Attending school
143982	71000	1	Liquid gas	Tap water	Commercial house rentable in the market	70	70	10000	No	Attending school
148450	380005	1	Natural gas	Tap water	Commercial house rentable in the market	30	30	0	No	Attending school
148533	33333.3	3	Natural gas	Tap water	Property right solely owned by the family	80	26.6667	Not sure	Yes	Attending school
151708	21750	4	Natural gas	Tap water	Property right solely owned by the family	81	20.25	80000	Yes	Attending school
158986	20000	3	Natural gas	Tap water	Property right solely owned by the family	90	30	55000	Yes	Attending school
159351	24000	5	Natural gas	Tap water	Property right solely owned by the family	147	29.4	400000	Yes	Attending school
160472	35000	1	Natural gas	Tap water	Public house (gong fang) provided by work unit	80	80	8000	No	Attending school
166468	34666.7	3	Electricity	Tap water	Commercial house rentable in the market	60	20	110000	Yes	Attending school
167775	72000	1	Liquid gas	Mineral/Purified/Filtered water	Other	90	90	30000	No	Attending school
168228	29333.3	3	Natural gas	Tap water	Property right solely owned by the family	50	16.6667	100000	Yes	Attending school
175691	18333.3	6	Liquid gas	Tap water	Property right solely owned by the family	100	16.6667	100000	Yes	Attending school
187057	14000	3	Liquid gas	Tap water	Property right solely owned by the family	115	38.3333	20000	Yes	Attending school
187398	5000	1	Electricity	Tap water	Property right solely owned by the family	160	160	1000	No	Attending school
187828	25000	4	Natural gas	Tap water	Property right solely owned by the family	128	32	100000	Yes	Attending school
190489	70000	1	Electricity	Mineral/Purified/Filtered water	Commercial house rentable in the market	50	50	9000	No	Attending school
192055	30001.2	4	Liquid gas	Tap water	Property right solely owned by the family	84	21	5000	No	Attending school
192608	75100	3	Natural gas	Mineral/Purified/Filtered water	Friends or Relatives	200	66.6667	70000	Yes	Attending school
193129	200000	1	Natural gas	Tap water	Commercial house rentable in the market	65	65	5000	No	Attending school
206374	17503.8	4	Liquid gas	Tap water	Property right solely owned by the family	120	30	40000	Yes	Attending school
222716	40666.7	3	Electricity	Tap water	Commercial house rentable in the market	40	13.3333	20000	No	Attending school
222765	66666.7	3	Natural gas	Tap water	Property right solely owned by the family	120	40	50000	Yes	Attending school
226766	25000	4	Liquid gas	Tap water	Property right partly owned by the family member	90	22.5	20000	Yes	Attending school
227322	42000	1	Natural gas	Tap water	Commercial house rentable in the market	10	10	3000	No	Attending school
230114	100000	1	Natural gas	Tap water	Commercial house rentable in the market	78	78	0	No	Attending school
230157	10000	4	Liquid gas	Tap water	Property right solely owned by the family	80	20	60000	Yes	Attending school
230341	19333.7	3	Natural gas	Tap water	Property right solely owned by the family	42	14	5000	No	Attending school
236818	49000	1	Electricity	Mineral/Purified/Filtered water	Commercial house rentable in the market	50	50	10000	No	Attending school
243788	16666.7	3	Liquid gas	Mineral/Purified/Filtered water	Property right solely owned by the family	70	23.3333	100000	Yes	Attending school
243886	6666.67	6	Liquid gas	Tap water	Property right solely owned by the family	84	14	70000	Yes	Attending school
244301	30066.7	3	Natural gas	Mineral/Purified/Filtered water	Property right solely owned by the family	50	16.6667	10000	Yes	Attending school
244386	21428.6	7	Natural gas	Tap water	Property right solely owned by the family	120	17.1429	200000	Yes	Attending school
247122	36666.7	3	Liquid gas	Mineral/Purified/Filtered water	Property right solely owned by the family	100	33.3333	100000	Yes	Attending school
247145	186500	2	Natural gas	Tap water	Commercial house rentable in the market	86	43	4000	No	Attending school
247148	22666.7	3	Liquid gas	Tap water	Property right solely owned by the family	110	36.6667	60000	Yes	Attending school
247283	4000	1	Liquid gas	Tap water	Property right solely owned by the family	269	269	0	No	Attending school
247424	53500	2	Natural gas	Tap water	Friends or Relatives	80	40	100000	Yes	Attending school
247442	45605	1	Electricity	Well water	Commercial house rentable in the market	50	50	13000	No	Attending school
247641	37500	2	Liquid gas	Mineral/Purified/Filtered water	Property right solely owned by the family	130	65	200000	Yes	Attending school
247642	64333.3	3	Liquid gas	Tap water	Commercial house rentable in the market	90	30	300000	Yes	Attending school
260369	52500	4	Natural gas	Tap water	Property right solely owned by the family	136	34	100000	Yes	Attending school
266335	40000	3	Natural gas	Tap water	Friends or Relatives	120	40	78000	Yes	Attending school
266348	57200	4	Natural gas	Tap water	Property right solely owned by the family	80	20	200000	Yes	Attending school
284273	300000	1	Natural gas	Tap water	Commercial house rentable in the market	100	100	200000	Yes	Attending school
286389	35000	3	Electricity	Mineral/Purified/Filtered water	Property right solely owned by the family	84	28	130000	Yes	Attending school
370001	35000	2	Natural gas	Tap water	Friends or Relatives	200	100	10000	No	Attending school
370003	13000	3	Liquid gas	Tap water	Property right solely owned by the family	200	66.6667	3000	No	Attending school
370004	2600	1	Firewood/Straw	Tap water	Property right solely owned by the family	90	90	0	No	Attending school
370005	32750	2	Liquid gas	Tap water	Friends or Relatives	200	100	10000	No	Attending school
370006	19633.3	6	Liquid gas	Tap water	Property right solely owned by the family	100	16.6667	5000	Yes	Attending school
370007	28500	3	Liquid gas	Tap water	Property right solely owned by the family	180	60	2000	No	Attending school
370008	6000	2	Liquid gas	Well water	Property right solely owned by the family	80	40	3500	No	Attending school
370009	17500	2	Liquid gas	Well water	Property right solely owned by the family	160	80	3500	No	Attending school
370010	3000	1	Liquid gas	Well water	Property right solely owned by the family	130	130	2000	No	Attending school
370012	41333.3	3	Liquid gas	Tap water	Property right solely owned by the family	40	13.3333	2000	No	Attending school
370014	10350	2	Liquid gas	Tap water	Property right solely owned by the family	208	104	3000	No	Attending school
370015	30900	2	Natural gas	Mineral/Purified/Filtered water	Property right solely owned by the family	104	52	6000	No	Attending school
370016	19412.5	4	Natural gas	Tap water	Property right solely owned by the family	120	30	10000	No	Attending school
370017	20873.3	3	Liquid gas	Tap water	Property right solely owned by the family	115	38.3333	2000	No	Attending school
370019	21600	3	Natural gas	Mineral/Purified/Filtered water	Property right solely owned by the family	125	41.6667	100000	Yes	Attending school
370020	25000	4	Natural gas	Mineral/Purified/Filtered water	Property right solely owned by the family	115	28.75	40000	Yes	Attending school
370022	33333.3	3	Natural gas	Mineral/Purified/Filtered water	Property right solely owned by the family	120	40	50000	Yes	Attending school
370023	26833.3	3	Natural gas	Tap water	Property right solely owned by the family	96	32	20000	No	Attending school
370024	13333.3	3	Natural gas	Tap water	Property right solely owned by the family	120	40	9000	No	Attending school
370026	24000	3	Natural gas	Tap water	Property right solely owned by the family	115	38.3333	15000	No	Attending school
370027	16683.3	3	Natural gas	Mineral/Purified/Filtered water	Property right solely owned by the family	110	36.6667	5000	No	Attending school
370031	6666.67	3	Liquid gas	Mineral/Purified/Filtered water	Property right solely owned by the family	130	43.3333	5000	No	Attending school
370034	14285.7	7	Liquid gas	Tap water	Property right solely owned by the family	300	42.8571	35000	No	Attending school
370036	50500	2	Liquid gas	Tap water	Property right solely owned by the family	300	150	10000	No	Attending school
370037	61545	2	Liquid gas	Tap water	Property right solely owned by the family	100	50	1000	No	Attending school
370038	25150	5	Liquid gas	Tap water	Property right solely owned by the family	110	22	150000	Yes	Attending school
370039	666.667	3	Liquid gas	Mineral/Purified/Filtered water	Property right solely owned by the family	不适用	#VALUE!	10000	No	Attending school
370046	40465	2	Liquid gas	Mineral/Purified/Filtered water	Property right solely owned by the family	140	70	10000	No	Attending school
370047	3750	4	Liquid gas	Tap water	Property right solely owned by the family	100	25	10000	No	Attending school
370048	12000	3	Liquid gas	Mineral/Purified/Filtered water	Property right solely owned by the family	200	66.6667	60000	Yes	Attending school
370052	13605	2	Firewood/Straw	Mineral/Purified/Filtered water	Property right solely owned by the family	195	97.5	500	No	Attending school
370053	17500	4	Liquid gas	Mineral/Purified/Filtered water	Property right solely owned by the family	168	42	30000	Yes	Attending school
370054	18000	2	Liquid gas	Mineral/Purified/Filtered water	Property right solely owned by the family	130	65	6000	No	Attending school
370056	16666.7	3	Liquid gas	Tap water	Property right solely owned by the family	182	60.6667	7000	No	Attending school
370061	5000	4	Firewood/Straw	Tap water	Property right solely owned by the family	120	30	1000	No	Attending school
370096	16000	3	Natural gas	Tap water	Property right partly owned by the family member	95	31.6667	60000	Yes	Attending school
370109	50000	1	Natural gas	Tap water	Commercial house rentable in the market	50	50	70000	No	Attending school
370115	48550	2	Liquid gas	Well water	Property right solely owned by the family	60	30	3000	No	Attending school
370116	10000	4	Liquid gas	Well water	Property right solely owned by the family	196	49	50000	Yes	Attending school
370118	20250	4	Liquid gas	Tap water	Property right solely owned by the family	120	30	10000	Yes	Attending school
370119	22000	3	Liquid gas	Tap water	Property right solely owned by the family	78	26	1500	No	Attending school
370120	37500	4	Liquid gas	Well water	Property right solely owned by the family	900	225	500000	Yes	Attending school
370121	21650	2	Liquid gas	Tap water	Property right solely owned by the family	78	39	0	No	Attending school
370122	15000	4	Liquid gas	Tap water	Property right solely owned by the family	225	56.25	30000	Yes	Attending school
370123	17750	6	Liquid gas	Well water	Property right solely owned by the family	110	18.3333	70000	Yes	Attending school
370124	48283.3	6	Liquid gas	Well water	Property right solely owned by the family	90	15	500000	Yes	Attending school
370125	61433.3	3	Liquid gas	Tap water	Property right solely owned by the family	90	30	30000	Yes	Attending school
370126	800	2	Liquid gas	Tap water	Property right solely owned by the family			Not sure	No	Attending school
370127	10550	2	Firewood/Straw	Well water	Property right solely owned by the family	105	52.5	1000	No	Attending school
370128	20000	2	Liquid gas	Tap water	Property right solely owned by the family	80	40	5000	No	Attending school
370129	10000	2	Liquid gas	Tap water	Property right solely owned by the family	80	40	5000	No	Attending school
370130	36333.3	6	Liquid gas	Tap water	Property right solely owned by the family	220	36.6667	150000	Yes	Attending school
370131	29900	3	Liquid gas	Tap water	Property right solely owned by the family	196	65.3333	2000	No	Attending school
370132	25833.3	6	Liquid gas	Tap water	Property right solely owned by the family	196	32.6667	30000	No	Attending school
370133	11000	2	Firewood/Straw	Tap water	Property right solely owned by the family	120	60	3000	No	Attending school
370134	40000	2	Liquid gas	Tap water	Property right solely owned by the family	225	112.5	100000	Yes	Attending school
370135	17000	1	Firewood/Straw	Tap water	Property right solely owned by the family	200	200	10000	No	Attending school
370136	138250	4	Liquid gas	Tap water	Property right solely owned by the family	102	25.5	200000	Yes	Attending school
370137	40050	2	Liquid gas	Tap water	Property right solely owned by the family	210	105	5000	No	Attending school
370138	32900	5	Liquid gas	Tap water	Property right solely owned by the family	220	44	170000	Yes	Attending school
370139	55000	2	Liquid gas	Tap water	Property right solely owned by the family	42	21	3000	No	Attending school
370140	25650	4	Liquid gas	Tap water	Property right solely owned by the family	90	22.5	200000	Yes	Attending school
370144	15600	2	Natural gas	Tap water	Commercial house rentable in the market	70	35	2000	No	Attending school
370169	29166.7	3	Liquid gas	Tap water	Property right solely owned by the family	120	40	10000	No	Attending school
370171	21000	4	Liquid gas	Tap water	Property right solely owned by the family	280	70	100000	Yes	Attending school
370172	16500	2	Liquid gas	Tap water	Property right solely owned by the family	30	15	6000	No	Attending school
370176	16966.7	3	Liquid gas	Tap water	Other	90	30	3000	No	Attending school
370177	9291.67	6	Liquid gas	Tap water	Other	115	19.1667	20000	Yes	Attending school
370178	16090	4	Electricity	Tap water	Property right solely owned by the family	114	28.5	260000	Yes	Attending school
370181	23333.3	3	Liquid gas	Tap water	Property right solely owned by the family	260	86.6667	10000	No	Attending school
370182	13096.7	6	Liquid gas	Tap water	Property right solely owned by the family	150	25	80000	Yes	Attending school
370183	17500	4	Liquid gas	Tap water	Property right solely owned by the family	225	56.25	35000	No	Attending school
370184	9200	5	Liquid gas	Tap water	Property right solely owned by the family	260	52	10000	No	Attending school
370185	12107.5	2	Liquid gas	Tap water	Property right solely owned by the family	260	130	17000	No	Attending school
370187	13366.7	3	Coal	Tap water	Property right solely owned by the family	200	66.6667	2000	No	Attending school
370188	16286.7	6	Liquid gas	Tap water	Property right solely owned by the family	200	33.3333	150000	Yes	Attending school
370190	6666.67	3	Liquid gas	Tap water	Property right solely owned by the family	60	20	4000	No	Attending school
370191	33333.3	6	Liquid gas	Tap water	Property right solely owned by the family	267	44.5	150000	Yes	Attending school
370193	53500	2	Liquid gas	Tap water	Property right solely owned by the family	117.2	58.6	30000	No	Attending school
370194	8666.67	3	Coal	Tap water	Other	120	40	3850	No	Attending school
370195	12433.3	6	Liquid gas	Tap water	Property right solely owned by the family	110	18.3333	150000	Yes	Attending school
370196	57000	2	Coal	Tap water	Property right solely owned by the family	230	115	15000	Yes	Attending school
370309	10000	2	Firewood/Straw	Well water	Property right solely owned by the family	4	2	5000	No	Attending school
370310	10000	2	Liquid gas	Well water	Property right solely owned by the family	65	32.5	1600	Yes	Attending school
370311	36000	3	Liquid gas	Tap water	Property right solely owned by the family	35	11.6667	100000	Yes	Attending school
370312	18666.7	3	Liquid gas	Tap water	Property right solely owned by the family	220	73.3333	10500	No	Attending school
370313	3200	1	Firewood/Straw	Tap water	Friends or Relatives	40	40	50	No	Attending school
370314	6666.67	3	Firewood/Straw	Tap water	Property right solely owned by the family	40	13.3333	5000	No	Attending school
370315	1680	2	Liquid gas	Mineral/Purified/Filtered water	Property right solely owned by the family	40	20	25	No	Attending school
370316	55150	2	Firewood/Straw	Tap water	Property right solely owned by the family	60	30	5000	No	Attending school
370317	16666.7	3	Firewood/Straw	Tap water	Property right partly owned by the family member	160	53.3333	500	No	Attending school
370318	10150	2	Firewood/Straw	Well water	Property right solely owned by the family	150	75	1200	No	Attending school
370319	10000	2	Firewood/Straw	Well water	Property right solely owned by the family	60	30	5000	No	Attending school
370320	9600	1	Firewood/Straw	Well water	Property right solely owned by the family	30	30	1600	No	Attending school
370321	27133.3	3	Liquid gas	Well water	Property right solely owned by the family	100	33.3333	50000	Yes	Attending school
370322	26266.7	3	Liquid gas	Well water	Property right solely owned by the family	45	15	200000	Yes	Attending school
370324	36066.7	3	Firewood/Straw	Well water	Property right solely owned by the family	45	15	12700	No	Attending school
370326	66666.7	3	Firewood/Straw	Spring water	Property right solely owned by the family	70	23.3333	5000	No	Attending school
370327	26666.7	3	Liquid gas	Spring water	Property right solely owned by the family	50	16.6667	50000	No	Attending school
370328	5200	2	Firewood/Straw	Tap water	Property right solely owned by the family	54	27	600	No	Attending school
370329	4900	2	Firewood/Straw	Tap water	Property right solely owned by the family	44	22	2300	No	Attending school
370331	61500	2	Natural gas	Tap water	Commercial house rentable in the market	174	87	26000	No	Attending school
370332	5800	2	Firewood/Straw	Tap water	Property right solely owned by the family	60	30	2000	No	Attending school
370333	30000	1	Liquid gas	Tap water	Property right solely owned by the family	56	56	5000	No	Attending school
370334	3750	4	Firewood/Straw	Well water	Property right solely owned by the family	50	12.5	1000	No	Attending school
370335	75000	4	Liquid gas	Well water	Property right solely owned by the family	200	50	1000000	Yes	Attending school
370349	12000	2	Liquid gas	Tap water	Commercial house rentable in the market	60	30	1000	No	Attending school
370410	50600	5	Natural gas	Tap water	Property right solely owned by the family			200000	Yes	Attending school
370418	30000	1	Natural gas	Tap water	Friends or Relatives	50	50	6000	No	Attending school
370422	3595.33	3	Electricity	Well water	Property right solely owned by the family	120	40	4000	No	Attending school
370425	16666.7	3	Firewood/Straw	Well water	Property right solely owned by the family	160	53.3333	10000	No	Attending school
370427	4000	1	Firewood/Straw	Well water	Property right solely owned by the family	40	40	1500	No	Attending school
370429	22250	4	Natural gas	Tap water	Property right solely owned by the family	107.8	26.95	18000	No	Attending school
370430	8333.33	3	Firewood/Straw	Well water	Property right solely owned by the family	130	43.3333	10000	No	Attending school
370431	10666.7	3	Liquid gas	Well water	Other	100	33.3333	30000	Yes	Attending school
370432	14462.5	4	Liquid gas	Well water	Property right solely owned by the family	140	35	30000	No	Attending school
370434	22400	5	Liquid gas	Well water	Property right solely owned by the family	150	30	100000	Yes	Attending school
370435	3541.67	6	Firewood/Straw	Well water	Property right solely owned by the family	60	10	50000	Yes	Attending school
370436	3060	2	Firewood/Straw	Well water	Property right solely owned by the family	70	35	500	No	Attending school
370439	14000	5	Liquid gas	Well water	Property right solely owned by the family	300	60	10000	No	Attending school
370440	10000	3	Electricity	Well water	Other	99	33	10000	No	Attending school
370441	13233.3	3	Liquid gas	Well water	Property right solely owned by the family	100	33.3333	4000	No	Attending school
370442	17500	4	Electricity	Well water	Property right solely owned by the family	200	50	20000	No	Attending school
370444	5890	2	Firewood/Straw	Lake/river water	Property right solely owned by the family	140	70	1500	No	Attending school
370446	10117.5	4	Firewood/Straw	Well water	Other	192	48	2000	No	Attending school
370447	6420	2	Electricity	Well water	Public house (gong fang) provided by work unit	20	10	1000	No	Attending school
370448	56600	1	Firewood/Straw	Well water	Property right solely owned by the family	180	180	Not sure	No	Attending school
370461	16000	5	Liquid gas	Tap water	Commercial house rentable in the market	55	11	10000	No	Attending school
370477	10333.3	3	Electricity	Tap water	Property right solely owned by the family	196	65.3333	100000	Yes	Attending school
370478	8666.67	3	Firewood/Straw	Tap water	Property right solely owned by the family	150	50	8000	No	Attending school
370479	7166.67	3	Electricity	Tap water	Property right solely owned by the family	150	50	0	No	Attending school
370480	10000	5	Electricity	Well water	Property right solely owned by the family	150	30	0	No	Attending school
370481	26666.7	3	Liquid gas	Tap water	Property right solely owned by the family	180	60	5000	No	Attending school
370482	11750	4	Liquid gas	Tap water	Property right solely owned by the family	250	62.5	10000	No	Attending school
370483	77000	3	Liquid gas	Tap water	Property right solely owned by the family	125	41.6667	50000	Yes	Attending school
370487	38333.3	3	Liquid gas	Tap water	Property right solely owned by the family	121	40.3333	150000	Yes	Attending school
370488	46333.3	6	Liquid gas	Tap water	Property right solely owned by the family	220	36.6667	60000	Yes	Attending school
370489	40000	2	Liquid gas	Tap water	Friends or Relatives	112	56	5000	No	Attending school
370490	50000	3	Electricity	Tap water	Property right solely owned by the family	134	44.6667	100000	Yes	Attending school
370491	46666.7	3	Liquid gas	Tap water	Property right solely owned by the family	130	43.3333	60000	Yes	Attending school
370493	4200	2	Electricity	Tap water	Property right solely owned by the family	100	50	1000	No	Attending school
370494	37200	1	Electricity	Tap water	Property right partly owned by the family member	70	70	0	No	Attending school
370495	23533.3	3	Liquid gas	Tap water	Property right solely owned by the family	60	20	5000	No	Attending school
370496	13333.3	3	Electricity	Tap water	Property right solely owned by the family	200	66.6667	1500	No	Attending school
370497	35000	2	Liquid gas	Tap water	Property right solely owned by the family	360	180	2000	No	Attending school
370498	25333.3	3	Electricity	Tap water	Property right solely owned by the family	500	166.667	20000	No	Attending school
370499	21800	3	Firewood/Straw	Tap water	Property right solely owned by the family	170	56.6667	0	Yes	Attending school
370500	2200	1	Liquid gas	Well water	Property right solely owned by the family	70	70	0	No	Attending school
370501	6166.67	6	Liquid gas	Tap water	Property right partly owned by the family member	170	28.3333	200000	Yes	Attending school
370502	23333.3	3	Liquid gas	Tap water	Property right solely owned by the family	130	43.3333	10000	No	Attending school
370503	8333.33	3	Electricity	Tap water	Property right solely owned by the family	200	66.6667	0	No	Attending school
370504	9314.29	7	Coal	Tap water	Property right solely owned by the family	170	24.2857	0	No	Attending school
370505	5000	4	Liquid gas	Tap water	Property right solely owned by the family	192	48	10000	No	Attending school
370506	166667	6	Liquid gas	Tap water	Property right solely owned by the family	100	16.6667	1000000	Yes	Attending school
370507	22333.3	3	Liquid gas	Tap water	Commercial house rentable in the market	70	23.3333	10000	No	Attending school
370508	12500	4	Natural gas	Tap water	Property right solely owned by the family	90	22.5	20000	Yes	Attending school
370566	30000	4	Liquid gas	Tap water	Property right solely owned by the family	120	30	100000	Yes	Attending school
370567	11000	6	Liquid gas	Tap water	Property right solely owned by the family	136	22.6667	2880	No	Attending school
370568	25000	4	Liquid gas	Tap water	Property right solely owned by the family	120	30	320000	Yes	Attending school
370569	12000	2	Liquid gas	Tap water	Property right solely owned by the family	72	36	4000	No	Attending school
370570	25000	4	Liquid gas	Tap water	Property right solely owned by the family	160	40	130000	Yes	Attending school
370571	20000	5	Natural gas	Tap water	Property right solely owned by the family	140	28	150000	Yes	Attending school
370574	30000	1	Liquid gas	Tap water	Property right solely owned by the family	108	108	2300	No	Attending school
370576	20000	2	Liquid gas	Tap water	Property right solely owned by the family	126	63	2000	No	Attending school
370578	40866.7	3	Liquid gas	Tap water	Commercial house rentable in the market	66	22	50000	Yes	Attending school
370579	35600	2	Liquid gas	Tap water	Property right solely owned by the family	80	40	5000	No	Attending school
370584	14600	2	Electricity	Tap water	Property right solely owned by the family	140	70	2000	No	Attending school
370586	35000	3	Liquid gas	Tap water	Other	143	47.6667	20000	No	Attending school
370587	20000	6	Natural gas	Tap water	Property right solely owned by the family	114	19	11000	Yes	Attending school
370588	17000	2	Liquid gas	Tap water	Property right solely owned by the family	160	80	30000	No	Attending school
370589	26000	5	Natural gas	Tap water	Property right solely owned by the family	98	19.6	80000	Yes	Attending school
370590	20000	2	Electricity	Well water	Property right solely owned by the family	130	65	40000	Yes	Attending school
370592	21333.3	3	Liquid gas	Tap water	Other			10000	No	Attending school
370593	7500	4	Electricity	Tap water	Other	80	20	200	No	Attending school
370594	30066.7	3	Liquid gas	Tap water	Commercial house rentable in the market	120	40	80000	Yes	Attending school
370596	52500	2	Natural gas	Tap water	Property right solely owned by the family	98.5	49.25	100000	Yes	Attending school
370633	50000	3	Natural gas	Tap water	Property right solely owned by the family	76	25.3333	100000	Yes	Attending school
370636	40000	1	Natural gas	Tap water	Property right solely owned by the family	70	70	2000	No	Attending school
370644	33333.3	3	Natural gas	Mineral/Purified/Filtered water	Property right solely owned by the family	82	27.3333	300000	Yes	Attending school
370645	5600	1	Natural gas	Mineral/Purified/Filtered water	Friends or Relatives	60	60	0	No	Attending school
370650	16050	4	Natural gas	Tap water	Property right solely owned by the family	91	22.75	50000	Yes	Attending school
370651	16666.7	3	Natural gas	Tap water	Property right solely owned by the family	115	38.3333	51000	Yes	Attending school
370654	38000	2	Natural gas	Tap water	Property right solely owned by the family	116	58	0	No	Attending school
370669	26250	4	Natural gas	Tap water	Property right solely owned by the family	134	33.5	20000	No	Attending school
370670	16333.3	3	Natural gas	Tap water	Property right solely owned by the family	87	29	13000	No	Attending school
370673	16666.7	3	Natural gas	Well water	Other	100	33.3333	10000	No	Attending school
370676	90000	3	Natural gas	Tap water	Property right solely owned by the family	100	33.3333	25000	No	Attending school
370677	17000	3	Natural gas	Tap water	Friends or Relatives	120	40	10000	No	Attending school
370679	75000	4	Natural gas	Tap water	Property right solely owned by the family	79	19.75	40000	Yes	Attending school
370681	23533.3	3	Natural gas	Mineral/Purified/Filtered water	Property right solely owned by the family	73	24.3333	10000	No	Attending school
370683	45000	2	Natural gas	Tap water	Property right solely owned by the family	76	38	6000	No	Attending school
370686	28000	3	Natural gas	Tap water	Property right solely owned by the family	67	22.3333	25000	Yes	Attending school
370696	1730	6	Electricity	Tap water	Property right solely owned by the family			2000	No	Attending school
370698	16933.3	3	Electricity	Tap water	Property right solely owned by the family	60	20	2000	No	Attending school
370700	14700	4	Natural gas	Tap water	Property right solely owned by the family	110	27.5	20000	No	Attending school
370701	3333.33	3	Natural gas	Tap water	Property right solely owned by the family	80	26.6667	5000	No	Dropout
370702	3000	2	Electricity	Tap water	Property right solely owned by the family	91	45.5	2000	No	Attending school
370704	10060	2	Electricity	Tap water	Property right solely owned by the family	91	45.5	Not sure	No	Attending school
370711	14326.3	3	Electricity	Tap water	Property right solely owned by the family	120	40	10000	No	Attending school
370714	15000	6	Natural gas	Tap water	Property right solely owned by the family	116	19.3333	80000	Yes	Attending school
370745	12900	5	Natural gas	Tap water	Property right solely owned by the family	90	18	10000	Yes	Attending school
370747	8900	2	Natural gas	Tap water	Property right solely owned by the family	135	67.5	4500	No	Attending school
370748	3000	2	Natural gas	Tap water	Property right solely owned by the family	90	45	1000	No	Attending school
370749	27958.3	3	Natural gas	Tap water	Property right solely owned by the family	80	26.6667	150000	Yes	Attending school
370750	35000	2	Electricity	Tap water	Property right solely owned by the family	107	53.5	100000	Yes	Attending school
370751	16000	5	Liquid gas	Tap water	Property right solely owned by the family	80	16	300000	Yes	Attending school
370754	2420	1	Natural gas	Tap water	Property right solely owned by the family	80	80	3000	No	Attending school
370755	33333.3	3	Electricity	Tap water	Property right solely owned by the family	107	35.6667	20000	Yes	Attending school
370758	16666.7	3	Natural gas	Tap water	Property right solely owned by the family	90	30	10000	Yes	Attending school
370759	14360	2	Natural gas	Mineral/Purified/Filtered water	Property right solely owned by the family	130	65	1000	No	Attending school
370762	26000	5	Natural gas	Tap water	Property right solely owned by the family	120	24	200000	Yes	Attending school
370763	21350	4	Liquid gas	Tap water	Property right solely owned by the family	90	22.5	200000	Yes	Attending school
370764	12817.5	4	Natural gas	Mineral/Purified/Filtered water	Property right solely owned by the family	90	22.5	30000	No	Attending school
370766	3910	2	Natural gas	Tap water	Property right solely owned by the family	80	40	8000	No	Attending school
370767	32160	1	Natural gas	Tap water	Property right solely owned by the family	90	90	3000	No	Attending school
370769	15000	2	Electricity	Tap water	Property right solely owned by the family	160	80	10000	No	Attending school
370770	46900	2	Electricity	Tap water	Property right solely owned by the family	104	52	20000	No	Attending school
370771	16080	2	Natural gas	Tap water	Property right solely owned by the family	120	60	3000	No	Attending school
370772	2160	2	Electricity	Tap water	Property right solely owned by the family	100	50	8000	No	Attending school
370774	25250	2	Electricity	Tap water	Property right solely owned by the family	120	60	7800	No	Attending school
370775	31166.7	3	Electricity	Tap water	Property right solely owned by the family	300	100	250000	Yes	Attending school
370776	39500	3	Electricity	Tap water	Property right solely owned by the family	200	66.6667	3000	No	Attending school
370778	27500	2	Electricity	Tap water	Property right solely owned by the family	187	93.5	8000	No	Attending school
370779	3000	2	Electricity	Tap water	Property right solely owned by the family	200	100	3000	No	Attending school
370780	14200	2	Electricity	Tap water	Property right solely owned by the family	220	110	1800	No	Attending school
370782	12500	8	Electricity	Tap water	Commercial house rentable in the market	360	45	100000	Yes	Attending school
370783	40000	5	Natural gas	Mineral/Purified/Filtered water	Property right solely owned by the family	136	27.2	150000	Yes	Attending school
370786	7940	2	Natural gas	Tap water	Friends or Relatives	200	100	20000	No	Attending school
370787	20300	4	Electricity	Tap water	Property right solely owned by the family	200	50	3000	No	Attending school
370788	23374.3	7	Electricity	Tap water	Property right solely owned by the family	130	18.5714	10000	No	Attending school
370789	10000	3	Liquid gas	Tap water	Property right solely owned by the family	200	66.6667	8000	No	Attending school
370790	16666.7	3	Electricity	Tap water	Property right solely owned by the family	200	66.6667	50000	Yes	Attending school
370791	12500	2	Electricity	Tap water	Property right solely owned by the family	180	90	3000	No	Attending school
370793	17333.3	6	Electricity	Tap water	Property right solely owned by the family	300	50	150000	Yes	Attending school
370794	13333.3	3	Electricity	Tap water	Property right solely owned by the family	300	100	20000	No	Attending school
370795	16000	5	Electricity	Tap water	Property right solely owned by the family	400	80	200000	Yes	Attending school
370796	30333.3	3	Liquid gas	Mineral/Purified/Filtered water	Property right solely owned by the family	180	60	10000	Yes	Attending school
370797	26250	4	Liquid gas	Well water	Property right solely owned by the family	330	82.5	10000	No	Attending school
370799	20000	2	Electricity	Tap water	Property right solely owned by the family	230	115	20000	No	Attending school
468745	3333.33	3	Natural gas	Tap water	Property right solely owned by the family	83	27.6667	80000	Yes	Attending school
471121	20341.7	6	Liquid gas	Tap water	Property right solely owned by the family	50	8.33333	300000	Yes	Attending school
509685	79800	1	Natural gas	Tap water	Other	140	140	200000	Yes	Attending school
509701	23333.3	3	Natural gas	Tap water	Property right solely owned by the family	60	20	15000	No	Attending school
509931	96000	1	Other	Other	Property right solely owned by the family	144	144	300000	Yes	Attending school
510013	22666.7	3	Natural gas	Tap water	Property right solely owned by the family	93	31	20000	Yes	Attending school
519657	30000	4	Natural gas	Tap water	Property right partly owned by the family member	90	22.5	300000	Yes	Attending school
523690	10666.7	6	Electricity	Tap water	Property right solely owned by the family	200	33.3333	300000	Yes	Attending school
529189	80000	1	Liquid gas	Tap water	Commercial house rentable in the market	95	95	3000	No	Attending school
541237	35000	2	Natural gas	Tap water	Property right solely owned by the family	130	65	20000	No	Attending school
547133	20000	3	Natural gas	Tap water	Property right solely owned by the family	70	23.3333	4000	No	Attending school
547441	50000	2	Natural gas	Tap water	Property right solely owned by the family	107	53.5	100000	Yes	Attending school
547698	50333.3	3	Natural gas	Tap water	Property right solely owned by the family	120	40	200000	Yes	Attending school
565530	60000	1	Electricity	Tap water	Commercial house rentable in the market	30	30	60000	Yes	Attending school
583112	53333.3	3	Liquid gas	Tap water	Property right solely owned by the family	180	60	200000	Yes	Attending school
583519	50000	1	Electricity	Tap water	Property right solely owned by the family	100	100	100000	Yes	Attending school
583529	29000	2	Natural gas	Tap water	Property right solely owned by the family	75	37.5	30000	No	Attending school
583625	170000	2	Natural gas	Tap water	Property right solely owned by the family	137	68.5	700000	Yes	Attending school
601080	144000	1	Natural gas	Mineral/Purified/Filtered water	Commercial house rentable in the market	86	86	10000	No	Attending school
601109	10000	3	Natural gas	Tap water	Friends or Relatives	100	33.3333	100000	Yes	Attending school
619636	10000	3	Electricity	Well water	Other	400	133.333	200000	Yes	Attending school
619852	160000	3	Natural gas	Tap water	Other	200	66.6667	135000	Yes	Attending school
629022	54400	2	Natural gas	Tap water	Commercial house rentable in the market	73	36.5	70000	Yes	Attending school
630040	40066.7	3	Natural gas	Tap water	Property right solely owned by the family	75.7	25.2333	30000	No	Attending school
632898	83733.3	3	Natural gas	Tap water	Property right solely owned by the family	140	46.6667	180000	Yes	Attending school
637484	37500	4	Liquid gas	Tap water	Property right solely owned by the family	150	37.5	50000	No	Attending school
638883	125000	4	Natural gas	Tap water	Property right solely owned by the family	100	25	700000	Yes	Attending school
639039	33333.3	3	Natural gas	Tap water	Property right partly owned by the family member	140	46.6667	200000	Yes	Attending school
657151	40000	3	Natural gas	Tap water	Property right solely owned by the family	100	33.3333	100000	No	Attending school
657176	16666.7	3	Natural gas	Tap water	Property right solely owned by the family	120	40	5000	No	Attending school
670641	60000	5	Natural gas	Tap water	Property right solely owned by the family	100	20	2020000	Yes	Attending school
675200	23333.3	3	Electricity	Tap water	Property right solely owned by the family	112	37.3333	100000	Yes	Attending school
687332	27500	4	Liquid gas	Tap water	Friends or Relatives	112	28	30000	Yes	Attending school
719625	17040	5	Electricity	Tap water	Property right solely owned by the family	88	17.6	150000	Yes	Attending school
746302	31100	2	Natural gas	Tap water	Property right solely owned by the family	120	60	20000	No	Attending school
859349	27840	5	Liquid gas	Tap water	Commercial house rentable in the market	40	8	5000	No	Attending school
906230	35500	2	Natural gas	Tap water	Property right solely owned by the family	80	40	10000	No	Attending school
915522	24000	5	Electricity	Tap water	Friends or Relatives	95	19	150000	Yes	Attending school
923714	66666.7	3	Natural gas	Tap water	Commercial house rentable in the market	40	13.3333	5000	No	Attending school

## Sheet: Individual Data
PID	FID	BMI	Height (cm)	Weight (jin)	Self-rated health	Medical insurance	Education level
100744601	100744	20.0288	158	100	Excellent	Urban Employee Basic Medical Insurance	Bachelor's degree
108476551	108476	28.4055	178	180	Good	Urban Employee Basic Medical Insurance	Bachelor's degree
108598601	108598	23.03	168	130	Good	Urban Employee Basic Medical Insurance	Senior high school
125126551	125126	23.3887	173	140	Excellent	None of the above	Primary school
128083501	128083	19.487	168	110	Very good	New Rural Cooperative Medical Insurance	Junior high school
130475104	100744	25.5922	179	164	Good	Urban Employee Basic Medical Insurance	Master's degree
130678104	236818	22.0932	178	140	Very good	Urban Employee Basic Medical Insurance	Senior high school
139466431	370793	22.0317	158	110	Very good	Urban Employee Basic Medical Insurance	3- year college
139466432	370793	19.5918	175	120	Good	Urban Employee Basic Medical Insurance	3- year college
140688103	284273	25.6489	171	150	Good	Urban Employee Basic Medical Insurance	3- year college
143004601	143004	23.5883	166	130	Good	Urban Resident Basic Medical Insurance	Senior high school
143063551	370763	25.7117	165	140	Very good	New Rural Cooperative Medical Insurance	Senior high school
148533501	148533	24.093	168	136	Good	Urban Employee Basic Medical Insurance	Master's degree
151708431	151708	28.4005	173	170	Good	Public medical insurance	3- year college
166468501	166468	27.0062	180	175	Good	Urban Employee Basic Medical Insurance	Senior high school
168228501	168228	29.0548	176	180	Good	None of the above	Senior high school
175691553	175691	21.6049	180	140	Excellent	Urban Employee Basic Medical Insurance	Junior high school
192608551	192608	31.1419	170	180	Very good	New Rural Cooperative Medical Insurance	3- year college
210445103	541237				Excellent
211800103	222716	30.3233	177	190	Good	New Rural Cooperative Medical Insurance	Senior high school
220036103	143982	19.6232	182	130	Poor	None of the above	Senior high school
220036104	220036						Senior high school
220113103	222765	25.3906	160	130	Very good	Urban Employee Basic Medical Insurance	3- year college
226766551	226766	28.4005	173	170	Excellent	New Rural Cooperative Medical Insurance	Junior high school
230047101	670641	26.0375	158	130	Good	New Rural Cooperative Medical Insurance	Not applicable
230047104	670641	23.1481	180	150	Good	Urban Resident Basic Medical Insurance	Junior high school
230114101	230114	25.0865	170	145	Good	Urban Employee Basic Medical Insurance	Not applicable
230157101	230157
230341101	230341	25.4694	175	156	Poor	None of the above	Junior high school
230341102	230341				Poor
243788551	243788	26.2346	180	170	Excellent	Urban Employee Basic Medical Insurance	Bachelor's degree
244301551	244301	28.5494	180	185	Good	Public medical insurance	Bachelor's degree
247145601	247145	22.0317	158	110	Good	Urban Employee Basic Medical Insurance	Master's degree
247148501	247148	27.6817	170	160	Good	New Rural Cooperative Medical Insurance	Junior high school
247424501	247424	19.7055	164	106	Good	Urban Employee Basic Medical Insurance	Senior high school
247642501	247642	31.4359	172	186	Very good	Urban Resident Basic Medical Insurance	Senior high school
266335501	266335	24.2123	176	150	Good	Urban Employee Basic Medical Insurance	Bachelor's degree
266348501	266348	25.3515	172	150	Poor	New Rural Cooperative Medical Insurance	3- year college
275928501	621231	22.4913	170	130	Very good	New Rural Cooperative Medical Insurance	Primary school
350083108	350083	19.6506	153	92	Very good	Not applicable	Primary school
350083109	350083	13.6526	138	52	Excellent	Not applicable	Illiterate/Semi-literate
370001101	370001	25.8264	176	160	Very good	Urban Employee Basic Medical Insurance	Not applicable
370001431	370001	27.1178	176	168	Excellent	Urban Employee Basic Medical Insurance	Not applicable
370003101	370003	19.487	168	110	Fair	Urban Employee Basic Medical Insurance	Not applicable
370003102	370003				Good
370004101	370004	21.573	156	105	Very good	None of the above	Not applicable
370005101	370005	38.0623	170	220	Fair	Urban Employee Basic Medical Insurance	Primary school
370005102	370005	23.4375	160	120	Fair	New Rural Cooperative Medical Insurance	Not applicable
370006101	370006	22.6627	177	142	Fair	New Rural Cooperative Medical Insurance	Not applicable
370006102	370006	25.3906	160	130	Poor	New Rural Cooperative Medical Insurance	Not applicable
370006103	370006	24.2215	170	140	Very good	Urban Employee Basic Medical Insurance	Junior high school
370006104	370006	24.0882	163	128	Good	New Rural Cooperative Medical Insurance	Junior high school
370006105	370006	22.3094	172	132	Excellent	Not applicable	Primary school
370007101	370007	26.0375	158	130	Very good	New Rural Cooperative Medical Insurance	Not applicable
370007102	370007	20.7008	163	110	Excellent	New Rural Cooperative Medical Insurance	Not applicable
370007103	370007	19.6506	153	92	Very good	Urban Employee Basic Medical Insurance	Master's degree
370008101	370008	21.1263	172	125	Good	New Rural Cooperative Medical Insurance	Illiterate/Semi-literate
370008102	370008	18.9453	160	97	Poor	New Rural Cooperative Medical Insurance	Not applicable
370009101	370009	25.3906	160	130	Fair	New Rural Cooperative Medical Insurance	Not applicable
370009102	370009	24.8777	154	118	Good	New Rural Cooperative Medical Insurance	Illiterate/Semi-literate
370010101	370010	21.4844	160	110	Poor	New Rural Cooperative Medical Insurance	Not applicable
370012101	370012	23.3067	167	130	Poor	New Rural Cooperative Medical Insurance	Not applicable
370012102	370012	26.0375	158	130	Fair	New Rural Cooperative Medical Insurance	Not applicable
370012103	266335	23.2434	162	122	Good	Urban Employee Basic Medical Insurance	Bachelor's degree
370012104	370012	24.0234	160	123	Excellent	New Rural Cooperative Medical Insurance	Senior high school
370014102	370014	23.4375	160	120	Very good	New Rural Cooperative Medical Insurance	Not applicable
370015101	370015	23.4375	160	120	Excellent	New Rural Cooperative Medical Insurance	Not applicable
370015102	370015	28.075	174	170	Good	Urban Employee Basic Medical Insurance	Not applicable
370015103	148450	25.3515	172	150	Good	Urban Employee Basic Medical Insurance	Master's degree
370016101	370016	29.4078	172	174	Very good	Urban Employee Basic Medical Insurance	Not applicable
370016102	370016	28.3203	160	145	Excellent	New Rural Cooperative Medical Insurance	Not applicable
370016103	370016	18.1449	166	100	Very good	Urban Employee Basic Medical Insurance	3- year college
370016104	370016	16.8962	165	92	Very good	Not applicable	Primary school
370017101	370017	28.2138	171	165	Fair	Urban Employee Basic Medical Insurance	Not applicable
370017102	370017	23.4375	160	120	Poor	New Rural Cooperative Medical Insurance	Not applicable
370017103	187057	19.6232	182	130	Excellent	Urban Employee Basic Medical Insurance	Senior high school
370017104	187057	27.5482	165	150	Very good	New Rural Cooperative Medical Insurance	Senior high school
370019101	370019	20.7031	160	106	Good	Urban Employee Basic Medical Insurance	Senior high school
370019102	370019	25.3515	172	150	Good	Urban Employee Basic Medical Insurance	Senior high school
370019103	370019	19.1111	150	86	Very good	Not applicable	Illiterate/Semi-literate
370020101	370020	29.7265	174	180	Good	Urban Employee Basic Medical Insurance	Bachelor's degree
370020102	370020	24.4646	163	130	Very good	New Rural Cooperative Medical Insurance	Senior high school
370020103	370020	23.3234	172	138	Very good	Not applicable	Primary school
370022101	370022	27.5487	172	163	Fair	Urban Employee Basic Medical Insurance	Not applicable
370022102	370022	23.4375	160	120	Excellent	New Rural Cooperative Medical Insurance	Not applicable
370022401	370022	22.6667	150	102	Good	Not applicable	Illiterate/Semi-literate
370023101	370023	27.0552	155	130	Very good	New Rural Cooperative Medical Insurance	Not applicable
370023102	370023	23.8751	165	130	Excellent	New Rural Cooperative Medical Insurance	Not applicable
370023103	266348	23.6244	162	124	Very good	Urban Employee Basic Medical Insurance	3- year college
370023104	370023	22.0386	165	120	Excellent	New Rural Cooperative Medical Insurance	Senior high school
370024101	370024	24.2215	170	140	Good	Urban Employee Basic Medical Insurance	Senior high school
370024102	370024	23.1473	161	120	Fair	New Rural Cooperative Medical Insurance	Not applicable
370024103	370024	19.5312	160	100	Excellent	Not applicable	Junior high school
370026101	370026	20.8117	155	100	Good	New Rural Cooperative Medical Insurance	Senior high school
370027101	370027	21.3675	156	104	Very good	New Rural Cooperative Medical Insurance	Senior high school
370027102	370027	24.2123	176	150	Good	Urban Employee Basic Medical Insurance	Junior high school
370027103	370027	21.2245	175	130	Very good	New Rural Cooperative Medical Insurance	Junior high school
370031101	370031	20.2812	172	120	Poor	New Rural Cooperative Medical Insurance	Not applicable
370031102	370031	24.7676	162	130	Poor	New Rural Cooperative Medical Insurance	Not applicable
370031103	370031	21.2452	186	147	Excellent	New Rural Cooperative Medical Insurance	Senior high school
370034101	370034	24.2215	170	140	Good	New Rural Cooperative Medical Insurance	Not applicable
370034102	370034	27.993	157	138	Excellent	New Rural Cooperative Medical Insurance	Not applicable
370034104	370034	21.4536	163	114	Excellent	New Rural Cooperative Medical Insurance	Junior high school
370034105	370034	18.9453	160	97	Very good	Not applicable	Primary school
370036101	370036	32.872	170	190	Fair	New Rural Cooperative Medical Insurance	Not applicable
370036102	370036	26.7094	156	130	Excellent	New Rural Cooperative Medical Insurance	Not applicable
370037101	370037	26.3672	160	135	Good	Urban Employee Basic Medical Insurance	Not applicable
370037102	370037	18.7328	165	102	Poor	New Rural Cooperative Medical Insurance	Illiterate/Semi-literate
370037103	247122	25.0995	167	140	Good	Urban Employee Basic Medical Insurance	Not applicable
370037104	247122	18.8889	150	85	Good	New Rural Cooperative Medical Insurance	Not applicable
370037106	247122	23.1834	170	134	Very good	New Rural Cooperative Medical Insurance	Senior high school
370038101	370038	22.8624	162	120	Excellent	New Rural Cooperative Medical Insurance	Not applicable
370038102	370038	23.4375	160	120	Very good	New Rural Cooperative Medical Insurance	Not applicable
370038103	370038	27.5482	165	150	Good	New Rural Cooperative Medical Insurance	Senior high school
370038551	370038	25.9516	170	150	Excellent	New Rural Cooperative Medical Insurance	Senior high school
370039102	370039	22.0317	158	110	Excellent	New Rural Cooperative Medical Insurance	Not applicable
370046102	370046	25.9516	170	150	Good	Urban Employee Basic Medical Insurance	Not applicable
370046551	370046	29.2969	160	150	Excellent	New Rural Cooperative Medical Insurance	Senior high school
370047101	370047	27.7778	150	125	Very good	New Rural Cooperative Medical Insurance	Not applicable
370047102	370047	30.9304	178	196	Good	New Rural Cooperative Medical Insurance	Not applicable
370047103	370047				Very good
370048101	370048	29.7609	169	170	Good	New Rural Cooperative Medical Insurance	Not applicable
370048102	370048	26.6667	150	120	Fair	New Rural Cooperative Medical Insurance	Not applicable
370048103	370048	31.9559	165	174	Very good	Urban Employee Basic Medical Insurance	Bachelor's degree
370052101	370052	25.5588	157	126	Fair	New Rural Cooperative Medical Insurance	Not applicable
370052102	370052	25.3906	160	130	Good	New Rural Cooperative Medical Insurance	Not applicable
370053101	370053	21.7181	173	130	Excellent	Urban Employee Basic Medical Insurance	Junior high school
370053102	370053	27.6817	170	160	Fair	Urban Employee Basic Medical Insurance	Senior high school
370054101	370054	22.2291	171	130	Excellent	None of the above	Illiterate/Semi-literate
370054102	370054	26.3672	160	135	Good	New Rural Cooperative Medical Insurance	Not applicable
370056101	370056	26.4463	165	144	Good	New Rural Cooperative Medical Insurance	Not applicable
370056102	370056	27.5873	157	136	Very good	New Rural Cooperative Medical Insurance	Not applicable
370058103	247145	23.7387	168	134	Excellent	Urban Employee Basic Medical Insurance	Bachelor's degree
370060103	247148	27.6817	170	160	Excellent	New Rural Cooperative Medical Insurance	Primary school
370061101	370061	27.0552	155	130	Very good	New Rural Cooperative Medical Insurance	Not applicable
370061102	370061	21.4844	160	110	Poor	New Rural Cooperative Medical Insurance	Not applicable
370061103	206374	25.1429	175	154	Good	New Rural Cooperative Medical Insurance	Junior high school
370061105	206374	17.5924	146	75	Very good	Not applicable	Primary school
370062103	167775	28.9262	185	198	Very good	New Rural Cooperative Medical Insurance	Junior high school
370064103	243788	21.2585	168	120	Good	New Rural Cooperative Medical Insurance	Bachelor's degree
370068102	370068	24.974	155	120	Poor	New Rural Cooperative Medical Insurance	Not applicable
370071104	158986	22.8928	155	110	Very good	Urban Employee Basic Medical Insurance	Senior high school
370075103	226766	19.9594	166	110	Good	New Rural Cooperative Medical Insurance	Senior high school
370088103	547133	20.5151	178	130	Good	New Rural Cooperative Medical Insurance	Senior high school
370088431	547133	23.4375	160	120	Good	New Rural Cooperative Medical Insurance	Junior high school
370090103	519657	19.6283	158	98	Good	Urban Employee Basic Medical Insurance	Bachelor's degree
370096102	370096	19.7711	155	95	Good	New Rural Cooperative Medical Insurance	Not applicable
370100104	370100	27.1314	177	170	Very good	New Rural Cooperative Medical Insurance	Senior high school
370109104	370109	23.8751	165	130	Fair	New Rural Cooperative Medical Insurance	Junior high school
370115101	370115	25.6055	170	148	Good	New Rural Cooperative Medical Insurance	Not applicable
370115102	370115	25.3906	160	130	Excellent	New Rural Cooperative Medical Insurance	Not applicable
370115103	192055	21.6049	180	140	Good	New Rural Cooperative Medical Insurance	Junior high school
370115104	108244	26.5625	160	136	Excellent	New Rural Cooperative Medical Insurance	Junior high school
370115105	192055	14.9515	153	70	Good	Not applicable	Illiterate/Semi-literate
370115106	192055	27.8852	164	150	Good	New Rural Cooperative Medical Insurance	Junior high school
370115107	108244	30.8642	180	200	Very good	Not applicable	Primary school
370115108	108244	29.5816	167	165	Excellent	New Rural Cooperative Medical Insurance	Junior high school
370116101	370116	26.3672	160	135	Very good	New Rural Cooperative Medical Insurance	Junior high school
370116102	370116	26.0384	178	165	Excellent	New Rural Cooperative Medical Insurance	Primary school
370116103	370116	17.4044	159	88	Excellent	Not applicable	Illiterate/Semi-literate
370118101	370118	27.5482	165	150	Good	New Rural Cooperative Medical Insurance	Junior high school
370118102	370118	29.2304	168	165	Very good	New Rural Cooperative Medical Insurance	Not applicable
370118103	370118	27.0389	158	135	Good	New Rural Cooperative Medical Insurance	Not applicable
370118104	370118	25.5354	177	160	Excellent	New Rural Cooperative Medical Insurance	Senior high school
370119101	370119	22.8928	155	110	Excellent	New Rural Cooperative Medical Insurance	Not applicable
370119102	370119	21.2585	168	120	Good	New Rural Cooperative Medical Insurance	Not applicable
370119103	370119	25.9516	170	150	Good	None of the above	Senior high school
370120101	370120	24.1117	161	125	Very good	New Rural Cooperative Medical Insurance	Senior high school
370120102	370120	17.6309	165	96	Excellent	New Rural Cooperative Medical Insurance	Junior high school
370120103	370120	18.9388	175	116	Excellent	Not applicable	Primary school
370121101	370121	25.6489	171	150	Poor	New Rural Cooperative Medical Insurance	Not applicable
370121102	370121	21.4031	145	90	Fair	New Rural Cooperative Medical Insurance	Not applicable
370122101	370122	23.0469	160	118	Good	New Rural Cooperative Medical Insurance	Senior high school
370122103	370122	23.4375	160	120	Good	New Rural Cooperative Medical Insurance	Junior high school
370123101	370123				Fair
370123102	370123				Fair
370123431	370123	27.7551	175	170	Good	New Rural Cooperative Medical Insurance	Senior high school
370124101	370124	23.4375	160	120	Good	New Rural Cooperative Medical Insurance	Not applicable
370124102	370124	30.0712	173	180	Fair	New Rural Cooperative Medical Insurance	Not applicable
370124103	370124	30.1162	168	170	Excellent	New Rural Cooperative Medical Insurance	Senior high school
370124104	370124	23.3887	173	140	Very good	Urban Employee Basic Medical Insurance	Bachelor's degree
370124601	370124	25.4028	166	140	Excellent	Urban Employee Basic Medical Insurance	Master's degree
370125101	370125	22.4913	170	130	Good	None of the above	Not applicable
370125102	370125				Excellent
370125104	370125	23.1405	165	126	Very good	New Rural Cooperative Medical Insurance	Not applicable
370125105	601080	22.4913	170	130	Excellent	New Rural Cooperative Medical Insurance	Bachelor's degree
370126101	370126				Poor
370127101	370127	21.4844	160	110	Fair	New Rural Cooperative Medical Insurance	Not applicable
370127102	370127	26.6667	150	120	Good	New Rural Cooperative Medical Insurance	Not applicable
370128101	370128	23.5883	166	130	Very good	New Rural Cooperative Medical Insurance	Not applicable
370128102	370128	23.5883	166	130	Very good	New Rural Cooperative Medical Insurance	Not applicable
370128103	637484	20.4467	161	106	Excellent	New Rural Cooperative Medical Insurance	Junior high school
370129101	370129	19.3906	190	140	Good	New Rural Cooperative Medical Insurance	Not applicable
370130101	370130	31.25	160	160	Poor	New Rural Cooperative Medical Insurance	Not applicable
370130102	370130	27.1809	165	148	Very good	None of the above	Not applicable
370130103	583112	24.2215	170	140	Good	Urban Employee Basic Medical Insurance	Bachelor's degree
370130501	583112				Excellent
370131101	370131	22.4103	167	125	Fair	New Rural Cooperative Medical Insurance	Not applicable
370131102	370131	27.8293	154	132	Excellent	New Rural Cooperative Medical Insurance	Illiterate/Semi-literate
370132101	370132	19.052	162	100	Good	New Rural Cooperative Medical Insurance	Junior high school
370132102	370132	25.2595	170	146	Poor	New Rural Cooperative Medical Insurance	Not applicable
370132103	370132	20.0288	158	100	Good	New Rural Cooperative Medical Insurance	Not applicable
370132104	370132	26.8745	183	180	Good	New Rural Cooperative Medical Insurance	Junior high school
370132105	370132	18.5493	145	78	Excellent	Not applicable	Illiterate/Semi-literate
370133101	370133	22.8571	175	140	Poor	New Rural Cooperative Medical Insurance	Not applicable
370133102	370133	35.1562	160	180	Poor	New Rural Cooperative Medical Insurance	Not applicable
370134101	370134	22.4913	170	130	Very good	New Rural Cooperative Medical Insurance	Not applicable
370134102	370134	22.0317	158	110	Good	New Rural Cooperative Medical Insurance	Not applicable
370135102	370135				Poor
370136101	370136	25.2493	178	160	Very good	New Rural Cooperative Medical Insurance	Senior high school
370136102	370136	25.0995	167	140	Good	New Rural Cooperative Medical Insurance	Junior high school
370136103	370136	19.487	168	110	Very good	New Rural Cooperative Medical Insurance	Senior high school
370136104	370136	22.0317	158	110	Excellent	Not applicable	Illiterate/Semi-literate
370137101	370137	31.1419	170	180	Good	New Rural Cooperative Medical Insurance	Not applicable
370137102	370137	27.0552	155	130	Poor	New Rural Cooperative Medical Insurance	Not applicable
370138101	370138	30.4832	162	160	Excellent	New Rural Cooperative Medical Insurance	Primary school
370138102	370138	29.4118	170	170	Good	New Rural Cooperative Medical Insurance	Not applicable
370138103	638883	21.2585	168	120	Very good	Urban Resident Basic Medical Insurance	3- year college
370138104	370138	25.6489	171	150	Very good	New Rural Cooperative Medical Insurance	Senior high school
370138531	370138				Good
370138532	370138	26.6728	162	140	Good	New Rural Cooperative Medical Insurance	Not applicable
370139101	370139	19.9594	166	110	Very good	New Rural Cooperative Medical Insurance	Not applicable
370139102	370139	27.3437	160	140	Poor	New Rural Cooperative Medical Insurance	Not applicable
370140101	370140	30.2992	178	192	Excellent	New Rural Cooperative Medical Insurance	Junior high school
370140102	370140	20.0288	158	100	Very good	New Rural Cooperative Medical Insurance	Junior high school
370140103	370140	13.0797	145	55	Excellent	Not applicable	Illiterate/Semi-literate
370144101	370144	23.4375	160	120	Good	New Rural Cooperative Medical Insurance	Not applicable
370144102	370144	23.4375	160	120	Fair	New Rural Cooperative Medical Insurance	Not applicable
370155103	601109	20.202	165	110	Excellent	New Rural Cooperative Medical Insurance	3- year college
370160103	151708	20.4294	158	102	Very good	New Rural Cooperative Medical Insurance	Junior high school
370164103	260369	20.2865	179	130	Good	New Rural Cooperative Medical Insurance	Senior high school
370164104	260369	19.052	162	100	Good	New Rural Cooperative Medical Insurance	Junior high school
370169101	370169	23.3355	163	124	Excellent	None of the above	Not applicable
370169102	370169	23.5547	160	120.6	Good	New Rural Cooperative Medical Insurance	Not applicable
370170101	243886				Poor
370170102	243886	33.9506	180	220	Very good	New Rural Cooperative Medical Insurance	Junior high school
370170103	243886	30.7237	169	175.5	Excellent	New Rural Cooperative Medical Insurance	Junior high school
370170104	243886	27.6361	168	156	Excellent	New Rural Cooperative Medical Insurance	Illiterate/Semi-literate
370170105	243886	17.6606	164	95	Excellent	Not applicable	Primary school
370171601	370171	23.5237	163	125	Excellent	Urban Resident Basic Medical Insurance	3- year college
370172101	370172	20.984	176	130	Good	New Rural Cooperative Medical Insurance	Not applicable
370172102	370172	26.6667	150	120	Poor	New Rural Cooperative Medical Insurance	Not applicable
370174431	370174	25.3811	165	138.2	Excellent	New Rural Cooperative Medical Insurance	Not applicable
370174432	370174	26.0742	160	133.5	Good	New Rural Cooperative Medical Insurance	Junior high school
370174433	370174	18.937	178	120	Very good	New Rural Cooperative Medical Insurance	Senior high school
370176101	370176	23.3556	178	148	Poor	New Rural Cooperative Medical Insurance	Not applicable
370176102	370176	19.2901	180	125	Good	New Rural Cooperative Medical Insurance	Senior high school
370176103	370176				Poor
370177101	370177	25.8264	176	160	Good	New Rural Cooperative Medical Insurance	Junior high school
370177102	370177	26.982	167	150.5	Fair	New Rural Cooperative Medical Insurance	Primary school
370177103	370177	18.1449	166	100	Good	New Rural Cooperative Medical Insurance	Junior high school
370177104	370177	13.7778	150	62	Good	Not applicable	Illiterate/Semi-literate
370177581	370177				Poor
370178101	370178	17.9171	176	111	Good	New Rural Cooperative Medical Insurance	Not applicable
370178102	370178	28.8889	150	130	Good	New Rural Cooperative Medical Insurance	Not applicable
370178203	370178	19.3698	176	120	Excellent	None of the above	Junior high school
370179101	247283	30.303	165	165	Poor	New Rural Cooperative Medical Insurance	Not applicable
370181101	370181	26.9063	178	170.5	Good	New Rural Cooperative Medical Insurance	Junior high school
370181102	370181	20.202	165	110	Good	Not applicable	Primary school
370182101	370182	22.8928	155	110	Excellent	New Rural Cooperative Medical Insurance	Illiterate/Semi-literate
370182102	370182	25.9516	170	150	Good	New Rural Cooperative Medical Insurance	Senior high school
370182103	370182	31.25	160	160	Good	New Rural Cooperative Medical Insurance	Junior high school
370182104	370182	22.8906	160	117.2	Good	Not applicable	Illiterate/Semi-literate
370182105	370182	23.3067	167	130	Very good	New Rural Cooperative Medical Insurance	Primary school
370183101	370183	24	150	108	Poor	New Rural Cooperative Medical Insurance	Not applicable
370183102	370183	22.4913	170	130	Good	New Rural Cooperative Medical Insurance	Not applicable
370183104	370183	18.7318	169	107	Good	None of the above	Senior high school
370183431	370183				Fair
370184101	370184	23.833	156	116	Excellent	New Rural Cooperative Medical Insurance	Not applicable
370184102	370184	21.2953	172	126	Excellent	New Rural Cooperative Medical Insurance	Not applicable
370184103	370184	17.8403	163	94.8	Excellent	None of the above	Junior high school
370184104	370184	18.6012	168	105	Excellent	New Rural Cooperative Medical Insurance	Senior high school
370185101	370185	21.4844	160	110	Poor	New Rural Cooperative Medical Insurance	Not applicable
370185102	370185	23.8751	165	130	Good	New Rural Cooperative Medical Insurance	Not applicable
370186431	370186	19.3698	176	120	Good	New Rural Cooperative Medical Insurance	Not applicable
370186432	370186	23.5237	163	125	Excellent	New Rural Cooperative Medical Insurance	Primary school
370187101	370187	23.1481	180	150	Good	New Rural Cooperative Medical Insurance	Not applicable
370187102	370187	25.0967	164	135	Good	New Rural Cooperative Medical Insurance	Not applicable
370188101	370188	26.6389	155	128	Very good	New Rural Cooperative Medical Insurance	Not applicable
370188102	370188	22.3765	180	145	Excellent	New Rural Cooperative Medical Insurance	Not applicable
370189102	370189	28.8693	179	185	Good	New Rural Cooperative Medical Insurance	Not applicable
370190101	370190	20.7101	130	70	Poor	New Rural Cooperative Medical Insurance	Not applicable
370190102	370190	16.8962	165	92	Good	New Rural Cooperative Medical Insurance	Not applicable
370190103	370190	19.4362	172	115	Good	New Rural Cooperative Medical Insurance	Primary school
370191101	370191	19.9219	160	102	Excellent	New Rural Cooperative Medical Insurance	Not applicable
370191102	370191	23.4375	160	120	Excellent	New Rural Cooperative Medical Insurance	Not applicable
370191103	370191	27.4717	181	180	Very good	New Rural Cooperative Medical Insurance	Junior high school
370191501	370191	19.3835	163	103	Good	New Rural Cooperative Medical Insurance	Senior high school
370193101	370193	22.4913	170	130	Good	Urban Employee Basic Medical Insurance	Not applicable
370194101	370194	29.3848	165	160	Excellent	New Rural Cooperative Medical Insurance	Not applicable
370194102	370194	22.4913	170	130	Excellent	New Rural Cooperative Medical Insurance	Illiterate/Semi-literate
370195101	370195	19.3772	170	112	Fair	New Rural Cooperative Medical Insurance	Not applicable
370195102	370195	24.0346	158	120	Very good	Supplementary medical insurance	Not applicable
370195103	370195				Fair
370195104	370195	24.6914	180	160	Good	New Rural Cooperative Medical Insurance	Senior high school
370195551	370195	17.0799	165	93	Good	New Rural Cooperative Medical Insurance	3- year college
370196101	370196	22.4913	170	130	Fair	Urban Employee Basic Medical Insurance	Not applicable
370196102	370196				Fair
370212103	108476	24.4956	166	135	Good	Urban Employee Basic Medical Insurance	3- year college
370212104	509685	22.0386	165	120	Good	Supplementary medical insurance	Master's degree
370229103	509701	24.974	155	120	Very good	New Rural Cooperative Medical Insurance	Junior high school
370229531	509701	17.3611	168	98	Poor	New Rural Cooperative Medical Insurance	Junior high school
370281103	175691	26.7094	156	130	Excellent	New Rural Cooperative Medical Insurance	Senior high school
370303103	247424	19.047	176	118	Excellent	Urban Employee Basic Medical Insurance	Bachelor's degree
370309101	370309	22.6003	156	110	Good	Urban Employee Basic Medical Insurance	Not applicable
370309102	370309	20.0288	158	100	Good	New Rural Cooperative Medical Insurance	Not applicable
370309103	639039	20.202	165	110	Fair	Urban Employee Basic Medical Insurance	Bachelor's degree
370310101	370310	25.3906	160	130	Poor	New Rural Cooperative Medical Insurance	Not applicable
370310102	370310	29.2969	160	150	Very good	New Rural Cooperative Medical Insurance	Not applicable
370311101	370311	25.3515	172	150	Good	Urban Employee Basic Medical Insurance	Junior high school
370311102	370311	24.3496	155	117	Good	Urban Employee Basic Medical Insurance	Junior high school
370311103	370311	16.4062	160	84	Very good	Not applicable	Primary school
370312101	370312	27.4587	178	174	Good	New Rural Cooperative Medical Insurance	Not applicable
370312102	370312	24.7676	162	130	Very good	New Rural Cooperative Medical Insurance	Not applicable
370312104	370312	21.22	188	150	Good	None of the above	Junior high school
370313101	370313	17.5781	160	90	Poor	New Rural Cooperative Medical Insurance	Not applicable
370314101	370314	22.0386	165	120	Good	New Rural Cooperative Medical Insurance	Not applicable
370314102	370314	30.1769	155	145	Good	New Rural Cooperative Medical Insurance	Not applicable
370315101	370315	26.6272	130	90	Good	New Rural Cooperative Medical Insurance	Not applicable
370315102	370315	23.1481	180	150	Good	New Rural Cooperative Medical Insurance	Not applicable
370316101	370316	32.05	157	158	Good	New Rural Cooperative Medical Insurance	Not applicable
370316102	370316	26.1286	166	144	Good	Urban Employee Basic Medical Insurance	Not applicable
370317102	370317	21.9671	168	124	Poor	None of the above	Not applicable
370317103	187398	29.3878	175	180	Good	New Rural Cooperative Medical Insurance	Primary school
370317104	370317	19.1327	168	108	Good	None of the above	Primary school
370317105	370317	17.9592	175	110	Excellent	None of the above	Primary school
370318101	370318	19.1467	155	92	Fair	New Rural Cooperative Medical Insurance	Not applicable
370318102	370318	21.3333	150	96	Fair	New Rural Cooperative Medical Insurance	Primary school
370318103	247442	24.7252	173	148	Excellent	New Rural Cooperative Medical Insurance	Junior high school
370319101	370319	29.7211	162	156	Good	New Rural Cooperative Medical Insurance	Not applicable
370319102	370319	19.5312	160	100	Poor	New Rural Cooperative Medical Insurance	Not applicable
370320101	370320	15.7943	165	86	Poor	New Rural Cooperative Medical Insurance	Not applicable
370320102	108598	25.0593	173	150	Good	Urban Employee Basic Medical Insurance	Not applicable
370321101	370321	21.6263	170	125	Good	New Rural Cooperative Medical Insurance	Not applicable
370321102	370321	25.6312	153	120	Good	New Rural Cooperative Medical Insurance	Not applicable
370322101	370322	20.5191	171	120	Good	New Rural Cooperative Medical Insurance	Not applicable
370322102	370322	24.4646	163	130	Good	Urban Employee Basic Medical Insurance	Not applicable
370322103	370322	17.873	187	125	Very good	None of the above	Senior high school
370324101	370324	27.6817	170	160	Good	New Rural Cooperative Medical Insurance	Not applicable
370324102	370324	32.3884	162	170	Very good	New Rural Cooperative Medical Insurance	Primary school
370326101	370326	29.0548	176	180	Poor	New Rural Cooperative Medical Insurance	Junior high school
370326102	370326	19.5312	160	100	Good	Urban Employee Basic Medical Insurance	Senior high school
370326103	370326	18.75	160	96	Very good	Not applicable	Primary school
370327101	370327	22.8571	175	140	Very good	New Rural Cooperative Medical Insurance	Not applicable
370327102	370327	23.8751	165	130	Poor	Urban Employee Basic Medical Insurance	Not applicable
370327103	370327	18.8189	163	100	Good	New Rural Cooperative Medical Insurance	Senior high school
370328101	370328	23.4375	160	120	Good	New Rural Cooperative Medical Insurance	Not applicable
370328102	370328	27.3437	160	140	Good	New Rural Cooperative Medical Insurance	Illiterate/Semi-literate
370329101	370329	24.2215	170	140	Good	New Rural Cooperative Medical Insurance	Illiterate/Semi-literate
370329102	370329	28.0404	158	140	Poor	New Rural Cooperative Medical Insurance	Not applicable
370331101	370331	20.2812	172	120	Good	New Rural Cooperative Medical Insurance	Not applicable
370331551	370331	27.3437	160	140	Very good	None of the above	Primary school
370332101	370332	20.1323	169	115	Good	New Rural Cooperative Medical Insurance	Not applicable
370332102	370332	20.202	165	110	Good	New Rural Cooperative Medical Insurance	Not applicable
370333102	370333	28.6851	167	160	Good	New Rural Cooperative Medical Insurance	Not applicable
370333103	128083	21.6049	180	140	Very good	New Rural Cooperative Medical Insurance	Junior high school
370334101	370334	26.6667	150	120	Good	New Rural Cooperative Medical Insurance	Not applicable
370334102	370334	21.5139	167	120	Good	New Rural Cooperative Medical Insurance	Not applicable
370334103	370334	24.224	173	145	Good	Urban Employee Basic Medical Insurance	Senior high school
370335101	370335	31.1111	150	140	Good	New Rural Cooperative Medical Insurance	Not applicable
370335102	370335	24.9307	190	180	Excellent	New Rural Cooperative Medical Insurance	Not applicable
370335103	370335	26.6299	165	145	Good	New Rural Cooperative Medical Insurance	Senior high school
370335104	370335	24.684	169	141	Very good	Not applicable	Primary school
370342103	906230	19.0311	170	110	Excellent	Urban Employee Basic Medical Insurance	Bachelor's degree
370345103	166468	25.2363	158	126	Very good	Urban Employee Basic Medical Insurance	3- year college
370349102	370349	24.8016	168	140	Good	New Rural Cooperative Medical Insurance	Not applicable
370349103	370349	29.2969	160	150	Poor	New Rural Cooperative Medical Insurance	Not applicable
370349104	859349	20.7031	160	106	Good	New Rural Cooperative Medical Insurance	Senior high school
370355103	468745	24.6755	172	146	Good	Not applicable	Senior high school
370410101	370410	24.1117	161	125	Very good	Supplementary medical insurance	Junior high school
370410104	370410	25.565	178	162	Good	New Rural Cooperative Medical Insurance	Junior high school
370410105	370410	18.3817	169	105	Excellent	Not applicable	Primary school
370418101	370418	24.974	155	120	Fair	New Rural Cooperative Medical Insurance	Junior high school
370422101	370422	29.2304	168	165	Fair	New Rural Cooperative Medical Insurance	Not applicable
370422102	370422				Fair
370422204	370422				Fair
370425101	370425	32.526	170	188	Poor	Urban Employee Basic Medical Insurance	Not applicable
370425102	370425	20.8117	155	100	Poor	New Rural Cooperative Medical Insurance	Not applicable
370425103	547441	34.6809	174	210	Good	Urban Employee Basic Medical Insurance	Bachelor's degree
370427102	370427				Poor
370429101	370429	25.3391	162	133	Fair	New Rural Cooperative Medical Insurance	Not applicable
370429103	370429	25.5354	177	160	Good	New Rural Cooperative Medical Insurance	3- year college
370429601	370429	23.3067	167	130	Good	New Rural Cooperative Medical Insurance	Senior high school
370430102	370430	24.6548	156	120	Excellent	New Rural Cooperative Medical Insurance	Not applicable
370431101	370431	21.2245	175	130	Good	Urban Employee Basic Medical Insurance	Junior high school
370431102	370431	27.0552	155	130	Very good	New Rural Cooperative Medical Insurance	Junior high school
370431103	370431	16.955	170	98	Very good	Not applicable	Primary school
370432101	370432	22.8516	160	117	Very good	New Rural Cooperative Medical Insurance	Primary school
370432102	370432	28.5494	180	185	Good	Urban Employee Basic Medical Insurance	Junior high school
370432103	370432	17.2081	182	114	Very good	New Rural Cooperative Medical Insurance	Junior high school
370434101	370434	27.3437	160	140	Good	New Rural Cooperative Medical Insurance	Primary school
370434102	370434	26.1224	175	160	Good	New Rural Cooperative Medical Insurance	Junior high school
370434103	370434	24.4603	178	155	Good	New Rural Cooperative Medical Insurance	3- year college
370434501	370434	16.7969	160	86	Good	Urban Employee Basic Medical Insurance	3- year college
370435103	370435	27.0552	155	130	Very good	Supplementary medical insurance	Junior high school
370436101	370436	21.6713	165	118	Fair	New Rural Cooperative Medical Insurance	Not applicable
370436102	370436				Fair
370439102	370439	20.3727	168	115	Good	New Rural Cooperative Medical Insurance	Junior high school
370439103	370439	21.9713	172	130	Good	Urban Employee Basic Medical Insurance	Junior high school
370439104	370439	23.8751	165	130	Good	New Rural Cooperative Medical Insurance	Junior high school
370440101	370440	22.5827	163	120	Good	New Rural Cooperative Medical Insurance	Not applicable
370440102	370440	21.4844	160	110	Excellent	New Rural Cooperative Medical Insurance	Not applicable
370440103	619636	18.7328	165	102	Good	New Rural Cooperative Medical Insurance	Junior high school
370440104	370440	20.5457	156	100	Excellent	Not applicable	Primary school
370441101	370441	27.0552	155	130	Poor	New Rural Cooperative Medical Insurance	Not applicable
370441102	370441	24.4898	175	150	Poor	New Rural Cooperative Medical Insurance	Not applicable
370442101	370442	23.8751	165	130	Very good	New Rural Cooperative Medical Insurance	Not applicable
370442102	370442				Very good
370442103	370442	16.0037	162	84	Good	New Rural Cooperative Medical Insurance	Senior high school
370442104	370442	12.3274	156	60	Excellent	Not applicable	Primary school
370444101	370444	29.4118	170	170	Fair	New Rural Cooperative Medical Insurance	Not applicable
370444102	370444	24.0346	158	120	Poor	New Rural Cooperative Medical Insurance	Not applicable
370446101	370446	24.974	155	120	Poor	New Rural Cooperative Medical Insurance	Not applicable
370446102	370446	24.3375	172	144	Poor	New Rural Cooperative Medical Insurance	Not applicable
370447101	370447				Fair
370447102	370447	28.0102	169	160	Very good	New Rural Cooperative Medical Insurance	Not applicable
370448101	370448	20.0046	162	105	Fair	New Rural Cooperative Medical Insurance	Not applicable
370450103	370450	24.0493	188	170	Very good	None of the above	Senior high school
370452103	923714	28.3447	168	160	Good	Not applicable	Master's degree
370455103	168228	25.0995	167	140	Good	New Rural Cooperative Medical Insurance	Junior high school
370461101	370461	34.6021	170	200	Fair	New Rural Cooperative Medical Insurance	Not applicable
370461102	370461	23.6614	172	140	Good	New Rural Cooperative Medical Insurance	Not applicable
370461501	370461	24.977	165	136	Good	New Rural Cooperative Medical Insurance	Senior high school
370464101	286389	23.9158	168	135	Excellent	Urban Employee Basic Medical Insurance	Master's degree
370468106	657151	23.8884	183	160	Very good	Refuse to answer	Bachelor's degree
370468551	657151				Good
370477101	370477	24.4898	175	150	Good	Urban Resident Basic Medical Insurance	Not applicable
370477102	370477	23.4375	160	120	Very good	Urban Resident Basic Medical Insurance	Not applicable
370477103	370477	20.5499	168	116	Excellent	Urban Employee Basic Medical Insurance	3- year college
370478101	370478	29.3848	165	160	Excellent	None of the above	Illiterate/Semi-literate
370478102	370478	22.0386	165	120	Very good	Urban Resident Basic Medical Insurance	Junior high school
370478103	370478	23.4375	160	120	Excellent	Urban Resident Basic Medical Insurance	Junior high school
370479101	370479	23.5769	172	139.5	Fair	Urban Resident Basic Medical Insurance	Not applicable
370479102	370479	20.5078	160	105	Fair	Urban Resident Basic Medical Insurance	Not applicable
370479103	370479	22.2222	180	144	Fair	Urban Resident Basic Medical Insurance	Bachelor's degree
370480101	370480	22.0386	165	120	Fair	New Rural Cooperative Medical Insurance	Illiterate/Semi-literate
370480102	370480	20.8117	155	100	Very good	New Rural Cooperative Medical Insurance	Not applicable
370480601	370480	24.0346	158	120	Good	New Rural Cooperative Medical Insurance	Senior high school
370481101	370481	26.6667	150	120	Fair	Urban Resident Basic Medical Insurance	Not applicable
370481102	370481	32.112	172	190	Good	Urban Resident Basic Medical Insurance	Not applicable
370481103	370481	30.1103	163	160	Good	Urban Resident Basic Medical Insurance	Bachelor's degree
370482101	370482	26.8166	170	155	Fair	Urban Resident Basic Medical Insurance	Not applicable
370482102	370482	25.1532	157	124	Very good	Urban Employee Basic Medical Insurance	Junior high school
370482103	370482	19.5312	160	100	Excellent	Not applicable	Primary school
370483101	370483	22.8516	160	117	Fair	Urban Resident Basic Medical Insurance	Not applicable
370483102	370483	31.4359	172	186	Very good	Urban Employee Basic Medical Insurance	Not applicable
370483104	509931	27.4717	181	180	Very good	Urban Employee Basic Medical Insurance	Bachelor's degree
370487101	370487	28.4055	178	180	Very good	Urban Employee Basic Medical Insurance	Not applicable
370487102	370487	22.9854	172	136	Fair	Urban Employee Basic Medical Insurance	Not applicable
370488101	370488	29.2969	160	150	Fair	New Rural Cooperative Medical Insurance	Not applicable
370488102	370488	23.03	168	130	Very good	New Rural Cooperative Medical Insurance	Not applicable
370488103	370488	30.4053	173	182	Fair	Urban Resident Basic Medical Insurance	3- year college
370488501	370488	21.9671	168	124	Excellent	Urban Employee Basic Medical Insurance	3- year college
370489101	370489	27.6817	170	160	Poor	Urban Employee Basic Medical Insurance	Not applicable
370489102	370489				Poor
370490101	370490	27.1314	177	170	Excellent	Public medical insurance	Not applicable
370490102	370490	24.7676	162	130	Good	Urban Employee Basic Medical Insurance	Not applicable
370490104	370490	18.3145	181	120	Very good	None of the above	Junior high school
370491102	370491	22.5896	167	126	Good	Urban Employee Basic Medical Insurance	Not applicable
370493101	370493	21.4844	160	110	Very good	Urban Resident Basic Medical Insurance	Not applicable
370493102	370493	24.974	155	120	Poor	Urban Resident Basic Medical Insurance	Not applicable
370494102	370494				Poor
370495101	370495	26.0262	164	140	Very good	Urban Resident Basic Medical Insurance	Not applicable
370495102	370495				Poor
370495103	370495	23.5923	187	165	Very good	Urban Employee Basic Medical Insurance	3- year college
370496101	370496	22.4913	170	130	Fair	Urban Resident Basic Medical Insurance	Not applicable
370496102	370496	21.4844	160	110	Poor	Urban Resident Basic Medical Insurance	Illiterate/Semi-literate
370496103	657176	18.424	168	104	Fair	None of the above	Master's degree
370496104	370496	16.0156	160	82	Very good	Urban Resident Basic Medical Insurance	Senior high school
370497101	370497	20.898	175	128	Good	New Rural Cooperative Medical Insurance	Not applicable
370497103	370497	24.3496	153	114	Poor	Urban Resident Basic Medical Insurance	Primary school
370497104	247641	26.1224	175	160	Good	Urban Resident Basic Medical Insurance	3- year college
370498101	370498	24.2215	170	140	Very good	Urban Resident Basic Medical Insurance	Not applicable
370498102	370498	28.8889	150	130	Poor	New Rural Cooperative Medical Insurance	Not applicable
370498103	247642	21.3382	162	112	Poor	Urban Resident Basic Medical Insurance	Senior high school
370498104	370498	21.4844	160	110	Good	Urban Resident Basic Medical Insurance	Senior high school
370499101	370499	29.6296	180	192	Good	None of the above	Not applicable
370499102	370499	21.4844	160	110	Excellent	Urban Resident Basic Medical Insurance	Not applicable
370500102	370500	29.1363	155	140	Fair	New Rural Cooperative Medical Insurance	Not applicable
370501101	370501	25.0593	173	150	Excellent	Urban Employee Basic Medical Insurance	3- year college
370501102	370501	27.2932	159	138	Very good	None of the above	Not applicable
370501104	370501				Poor
370501431	370501	19.052	162	100	Excellent	New Rural Cooperative Medical Insurance	Senior high school
370502101	370502	22.5895	165	123	Good	Urban Resident Basic Medical Insurance	Not applicable
370502102	370502	24.1672	164	130	Poor	Urban Resident Basic Medical Insurance	Not applicable
370502103	370502	31.5617	178	200	Very good	Urban Resident Basic Medical Insurance	Senior high school
370503101	370503	25.7117	165	140	Fair	Urban Resident Basic Medical Insurance	Junior high school
370503102	370503	20.8117	155	100	Fair	Urban Resident Basic Medical Insurance	Junior high school
370503103	370503	20.2688	177	127	Excellent	None of the above	Junior high school
370504101	370504	20.5078	160	105	Poor	Urban Resident Basic Medical Insurance	Not applicable
370504102	370504	22.4913	170	130	Very good	Urban Resident Basic Medical Insurance	Junior high school
370504103	370504	19.5312	160	100	Very good	Urban Resident Basic Medical Insurance	3- year college
370504104	370504	26.8977	159	136	Fair	Urban Employee Basic Medical Insurance	Senior high school
370504551	370504	26.8136	165	146	Fair	None of the above	Junior high school
370505101	370505	29.2969	160	150	Very good	New Rural Cooperative Medical Insurance	Junior high school
370505102	370505	29.3878	175	180	Good	New Rural Cooperative Medical Insurance	Senior high school
370505103	370505	17.5781	160	90	Excellent	Not applicable	Primary school
370506101	370506	27.6817	170	160	Excellent	Urban Resident Basic Medical Insurance	3- year college
370506102	370506	21.4844	160	110	Fair	New Rural Cooperative Medical Insurance	Illiterate/Semi-literate
370506103	370506	20.7008	163	110	Very good	Urban Resident Basic Medical Insurance	3- year college
370506431	370506	28.125	160	144	Good	Public medical insurance	Not applicable
370507101	370507	24.4898	175	150	Very good	Urban Employee Basic Medical Insurance	Junior high school
370507102	370507	21.6311	158	108	Excellent	Urban Employee Basic Medical Insurance	Not applicable
370507103	370507	17.7461	172	105	Good	New Rural Cooperative Medical Insurance	Senior high school
370508101	370508	28.0404	158	140	Good	Urban Resident Basic Medical Insurance	Junior high school
370508102	370508	24.9135	170	144	Good	Urban Resident Basic Medical Insurance	Junior high school
370508103	370508	18.6224	140	73	Very good	Not applicable	Primary school
370508104	687332	24.0346	158	120	Good	Urban Employee Basic Medical Insurance	Senior high school
370550103	529189	23.6614	172	140	Very good	Urban Employee Basic Medical Insurance	3- year college
370554103	675200	23.9464	174	145	Fair	Urban Employee Basic Medical Insurance	Senior high school
370554104	675200	25.3906	160	130	Poor	Urban Employee Basic Medical Insurance	3- year college
370554105	675200	17.5556	177	110	Very good	Not applicable	Primary school
370560103	565530	21.1927	164	114	Poor	None of the above	Senior high school
370564103	510013	28.0404	158	140	Good	Urban Resident Basic Medical Insurance	Junior high school
370564104	510013	25.3515	172	150	Fair	Urban Employee Basic Medical Insurance	Senior high school
370564105	510013	21.1203	165	115	Excellent	Not applicable	Primary school
370566101	370566	27.6817	170	160	Very good	Urban Resident Basic Medical Insurance	Senior high school
370566102	370566	23.5883	166	130	Excellent	New Rural Cooperative Medical Insurance	Senior high school
370566103	370566	16.1354	167	90	Excellent	Not applicable	Primary school
370567101	370567	24.2123	176	150	Very good	Urban Resident Basic Medical Insurance	Not applicable
370567102	370567	25.6369	158	128	Good	Urban Resident Basic Medical Insurance	Not applicable
370567103	370567				Very good
370567581	370567	18.7328	165	102	Good	Urban Employee Basic Medical Insurance	Senior high school
370568101	370568	22.9568	165	125	Fair	Urban Resident Basic Medical Insurance	Not applicable
370568102	370568	24.2215	170	140	Good	New Rural Cooperative Medical Insurance	Not applicable
370568103	370568	26.2966	185	180	Good	New Rural Cooperative Medical Insurance	Senior high school
370568401	370568	14.5682	155	70	Very good	Not applicable	Primary school
370569101	370569	23.9395	177	150	Good	New Rural Cooperative Medical Insurance	Not applicable
370569102	370569	26.0146	155	125	Good	New Rural Cooperative Medical Insurance	Not applicable
370570101	370570	27.6254	162	145	Very good	New Rural Cooperative Medical Insurance	Junior high school
370570102	370570	29.4118	170	170	Very good	Urban Resident Basic Medical Insurance	Junior high school
370570103	370570	18.0662	163	96	Very good	Urban Resident Basic Medical Insurance	Junior high school
370571101	370571	25.7117	165	140	Very good	Urban Employee Basic Medical Insurance	Bachelor's degree
370571102	370571	17.7778	150	80	Excellent	Not applicable	Illiterate/Semi-literate
370571103	370571	15.0122	146	64	Excellent	Not applicable	Illiterate/Semi-literate
370574101	370574	29.1363	155	140	Fair	Urban Resident Basic Medical Insurance	Not applicable
370576101	370576	28.075	174	170	Poor	Urban Resident Basic Medical Insurance	Not applicable
370576102	370576	23.5304	157	116	Fair	New Rural Cooperative Medical Insurance	Not applicable
370578102	370578	24.7934	165	135	Excellent	None of the above	Not applicable
370578103	370578	21.6049	180	140	Very good	Not applicable	Junior high school
370579101	370579	27.5482	165	150	Good	New Rural Cooperative Medical Insurance	Not applicable
370582101	370582						Senior high school
370584101	370584	29.0657	170	168	Excellent	New Rural Cooperative Medical Insurance	Not applicable
370584102	370584	24.4444	150	110	Poor	New Rural Cooperative Medical Insurance	Not applicable
370584103	583519	27.0062	180	175	Very good	Urban Employee Basic Medical Insurance	3- year college
370586101	370586	24.5351	176	152	Poor	Urban Employee Basic Medical Insurance	Not applicable
370586102	370586
370587101	370587	26.0617	173	156	Fair	Urban Resident Basic Medical Insurance	Not applicable
370587102	370587	23.815	162	125	Good	Urban Resident Basic Medical Insurance	Not applicable
370587103	370587	24.4898	175	150	Fair	Urban Employee Basic Medical Insurance	Senior high school
370587104	370587	25.8166	167	144	Good	Urban Employee Basic Medical Insurance	Bachelor's degree
370587105	370587	20.4082	175	125	Excellent	Not applicable	Primary school
370588101	370588	22.4913	170	130	Fair	New Rural Cooperative Medical Insurance	Not applicable
370588102	370588	24.3496	155	117	Poor	New Rural Cooperative Medical Insurance	Not applicable
370589101	370589	22.4913	170	130	Excellent	Urban Resident Basic Medical Insurance	Not applicable
370590101	370590	21.2245	175	130	Good	Urban Resident Basic Medical Insurance	Not applicable
370590102	370590	31.2213	165	170	Excellent	New Rural Cooperative Medical Insurance	Not applicable
370592101	370592				Poor
370592581	370592	23.4375	160	120	Poor	New Rural Cooperative Medical Insurance	Junior high school
370593101	370593	18.9164	165	103	Fair	None of the above	Not applicable
370594101	370594	28.3447	168	160	Good	New Rural Cooperative Medical Insurance	Junior high school
370594102	583529	27.5482	165	150	Excellent	None of the above	Junior high school
370594431	370594	29.2969	160	150	Excellent	New Rural Cooperative Medical Insurance	Junior high school
370596102	370596	24.4646	163	130	Good	Urban Resident Basic Medical Insurance	Primary school
370633101	370633	23.6614	172	140	Excellent	Urban Employee Basic Medical Insurance	Bachelor's degree
370633102	370633	24.2215	170	140	Poor	Urban Employee Basic Medical Insurance	Bachelor's degree
370636101	370636	27.3437	160	140	Good	Urban Employee Basic Medical Insurance	Not applicable
370645101	370645	25.7117	165	140	Good	New Rural Cooperative Medical Insurance	Not applicable
370650101	370650	26.7299	173	160	Good	Urban Employee Basic Medical Insurance	Not applicable
370650102	370650	21.9098	162	115	Fair	Urban Employee Basic Medical Insurance	3- year college
370650103	370650	18.8707	166	104	Very good	Urban Resident Basic Medical Insurance	Senior high school
370651101	370651	21.3382	162	112	Very good	Urban Employee Basic Medical Insurance	3- year college
370651102	370651	21.3382	162	112	Excellent	Urban Employee Basic Medical Insurance	3- year college
370651103	370651	24.2123	176	150	Very good	Not applicable	Primary school
370654101	370654				Fair
370654102	370654	25.7117	165	140	Good	New Rural Cooperative Medical Insurance	Not applicable
370659103	244301	21.0498	173	126	Good	Urban Employee Basic Medical Insurance	Bachelor's degree
370669101	370669	25.4028	166	140	Good	Urban Employee Basic Medical Insurance	Bachelor's degree
370669102	370669	21.299	157	105	Fair	Urban Employee Basic Medical Insurance	Senior high school
370669103	370669	19.3359	160	99	Good	Not applicable	Primary school
370670101	370670	23.3091	155	112	Poor	Urban Resident Basic Medical Insurance	Not applicable
370670102	370670	30.4832	162	160	Excellent	Urban Resident Basic Medical Insurance	Senior high school
370670103	370670	24.4646	163	130	Very good	Urban Resident Basic Medical Insurance	Senior high school
370673101	370673	22.4913	170	130	Good	None of the above	Not applicable
370673102	370673	30.9065	173	185	Good	Not applicable	3- year college
370673431	370673	29.3848	165	160	Poor	New Rural Cooperative Medical Insurance	Primary school
370676102	370676	25.8645	168	146	Good	Urban Employee Basic Medical Insurance	Not applicable
370676103	370676	22.0604	155	106	Good	Urban Employee Basic Medical Insurance	Not applicable
370676104	370676				Good
370677101	370677	21.7994	174	132	Good	None of the above	Primary school
370677102	370677	25.3906	160	130	Fair	Urban Resident Basic Medical Insurance	Not applicable
370679101	370679	25.8264	176	160	Poor	Urban Resident Basic Medical Insurance	Bachelor's degree
370679102	370679	23.815	162	125	Poor	New Rural Cooperative Medical Insurance	Senior high school
370679103	143004	21.1327	182	140	Very good	New Rural Cooperative Medical Insurance	Junior high school
370681101	370681	26.1224	175	160	Good	Urban Employee Basic Medical Insurance	Junior high school
370681102	370681	27.5556	150	124	Very good	Urban Resident Basic Medical Insurance	Not applicable
370681103	370681	20.83	158	104	Good	Urban Resident Basic Medical Insurance	Senior high school
370683102	370683	21.6413	152	100	Good	Urban Employee Basic Medical Insurance	Not applicable
370686101	370686	31.25	160	160	Fair	Urban Resident Basic Medical Insurance	Senior high school
370686103	370686	32.8704	180	213	Excellent	Urban Resident Basic Medical Insurance	Junior high school
370691104	125126						Junior high school
370696102	370696	21.0198	155	101	Poor	New Rural Cooperative Medical Insurance	Not applicable
370696104	370696	25.3906	160	130	Excellent	None of the above	Primary school
370696105	370696	16.609	170	96	Excellent	Not applicable	Primary school
370698101	370698	18.7305	155	90	Good	New Rural Cooperative Medical Insurance	Not applicable
370700101	370700	26.5731	168	150	Good	New Rural Cooperative Medical Insurance	Not applicable
370700102	370700	21.6441	155	104	Good	New Rural Cooperative Medical Insurance	Not applicable
370701101	370701	26.6389	155	128	Fair	None of the above	Primary school
370701103	370701	20.2812	172	120	Very good	Not applicable	Junior high school
370702101	370702	24.6548	156	120	Poor	New Rural Cooperative Medical Insurance	Not applicable
370704102	370704	25.2994	154	120	Poor	None of the above	Not applicable
370707101	128442	24.977	165	136	Excellent	Urban Employee Basic Medical Insurance	Not applicable
370707102	128442	27.0552	155	130	Poor	New Rural Cooperative Medical Insurance	Illiterate/Semi-literate
370707103	630040				Excellent
370707106	630040				Excellent
370711102	370711	22.4609	160	115	Poor	New Rural Cooperative Medical Insurance	Not applicable
370714502	370714	21.1553	167	118	Good	None of the above	Junior high school
370727103	619852	25.3906	160	130	Very good	New Rural Cooperative Medical Insurance	Senior high school
370728103	227322	21.6049	180	140	Good	Urban Employee Basic Medical Insurance	Bachelor's degree
370745101	370745	22.8822	178	145	Good	New Rural Cooperative Medical Insurance	Not applicable
370745102	370745				Fair
370745103	370745	32.872	170	190	Fair	New Rural Cooperative Medical Insurance	Junior high school
370745104	370745	29.903	153	140	Fair	New Rural Cooperative Medical Insurance	Junior high school
370747101	370747				Poor
370747102	370747	24.6548	156	120	Fair	New Rural Cooperative Medical Insurance	Not applicable
370748101	370748	23.4236	164	126	Excellent	New Rural Cooperative Medical Insurance	Not applicable
370748102	370748				Poor
370749101	370749	27.6817	170	160	Poor	New Rural Cooperative Medical Insurance	Not applicable
370749102	370749	31.2175	155	150	Poor	New Rural Cooperative Medical Insurance	Not applicable
370749103	370749	19.6052	172	116	Very good	New Rural Cooperative Medical Insurance	3- year college
370750101	370750	25.1429	175	154	Fair	New Rural Cooperative Medical Insurance	Not applicable
370750102	370750	26.0262	164	140	Excellent	New Rural Cooperative Medical Insurance	Not applicable
370750103	583625	20.2812	172	120	Very good	Urban Employee Basic Medical Insurance	3- year college
370751101	370751	23.03	168	130	Fair	Supplementary medical insurance	Not applicable
370751102	370751	26.0262	164	140	Good	New Rural Cooperative Medical Insurance	Not applicable
370751103	915522	20.7612	170	120	Good	Urban Employee Basic Medical Insurance	3- year college
370751104	370751	23.6713	178	150	Good	New Rural Cooperative Medical Insurance	Junior high school
370751601	370751	22.4609	160	115	Good	New Rural Cooperative Medical Insurance	Junior high school
370754101	370754	28.0404	158	140	Good	New Rural Cooperative Medical Insurance	Not applicable
370755101	746302	29.5525	155	142	Poor	New Rural Cooperative Medical Insurance	Not applicable
370755102	746302	23.0546	173	138	Poor	Urban Employee Basic Medical Insurance	Not applicable
370755103	370755	22.0386	165	120	Good	New Rural Cooperative Medical Insurance	Junior high school
370755104	370755	33.3333	150	150	Poor	New Rural Cooperative Medical Insurance	Junior high school
370758101	370758	27.6817	170	160	Very good	New Rural Cooperative Medical Insurance	Not applicable
370758102	370758	27.7367	156	135	Good	New Rural Cooperative Medical Insurance	Not applicable
370759101	370759	27.3437	160	140	Fair	New Rural Cooperative Medical Insurance	Not applicable
370759102	370759	25.5354	177	160	Good	New Rural Cooperative Medical Insurance	Not applicable
370760102	247886	27.8852	164	150	Very good	New Rural Cooperative Medical Insurance	Not applicable
370760431	370760	19.6283	158	98	Good	Urban Employee Basic Medical Insurance	Bachelor's degree
370760432	370760	20.984	176	130	Good	Urban Employee Basic Medical Insurance	Bachelor's degree
370760433	370760	13.8831	147	60	Very good	Not applicable	Illiterate/Semi-literate
370762101	370762	26.6667	150	120	Good	Urban Employee Basic Medical Insurance	Not applicable
370762102	370762	30.4832	162	160	Good	New Rural Cooperative Medical Insurance	Not applicable
370762103	370762	28.8889	150	130	Good	New Rural Cooperative Medical Insurance	Junior high school
370762105	370762	25.9516	170	150	Good	Supplementary medical insurance	Senior high school
370762106	370762	21.3593	153	100	Good	Not applicable	Junior high school
370763101	370763	21.573	156	105	Fair	New Rural Cooperative Medical Insurance	Not applicable
370763102	370763	31.476	176	195	Very good	Urban Employee Basic Medical Insurance	Junior high school
370764101	370764				Good
370764551	370764	25.7117	165	140	Excellent	New Rural Cooperative Medical Insurance	Junior high school
370764581	370764	29.4118	170	170	Excellent	New Rural Cooperative Medical Insurance	Junior high school
370766101	370766	25.0967	164	135	Good	New Rural Cooperative Medical Insurance	Illiterate/Semi-literate
370766102	370766	27.8852	164	150	Good	New Rural Cooperative Medical Insurance	Illiterate/Semi-literate
370767102	370767	20	150	90	Poor	New Rural Cooperative Medical Insurance	Not applicable
370769101	370769	28.3203	160	145	Good	New Rural Cooperative Medical Insurance	Not applicable
370769102	370769	21.5139	167	120	Good	New Rural Cooperative Medical Insurance	Not applicable
370769103	547698	25.9455	181	170	Good	New Rural Cooperative Medical Insurance	Junior high school
370769432	547698	23.4375	160	120	Very good	Urban Employee Basic Medical Insurance	Senior high school
370770101	370770	24.974	155	120	Good	New Rural Cooperative Medical Insurance	Not applicable
370770102	370770	21.7181	173	130	Good	New Rural Cooperative Medical Insurance	Not applicable
370770103	187828	22.8571	175	140	Poor	New Rural Cooperative Medical Insurance	Senior high school
370770104	187828	24.2424	165	132	Very good	New Rural Cooperative Medical Insurance	3- year college
370770105	187828	22.6003	156	110	Excellent	Not applicable	Illiterate/Semi-literate
370771101	370771	29.2421	158	146	Poor	New Rural Cooperative Medical Insurance	Not applicable
370771102	370771	29.3878	175	180	Very good	New Rural Cooperative Medical Insurance	Junior high school
370772101	370772	25.3906	160	130	Very good	New Rural Cooperative Medical Insurance	Not applicable
370772102	370772	23.1544	172	137	Poor	New Rural Cooperative Medical Insurance	Not applicable
370773101	523690	30.0712	173	180	Fair	New Rural Cooperative Medical Insurance	Not applicable
370773102	523690	29.1363	155	140	Excellent	New Rural Cooperative Medical Insurance	Not applicable
370773103	523690	25.7483	179	165	Excellent	New Rural Cooperative Medical Insurance	Junior high school
370774101	370774				Poor
370774102	370774	18.2563	157	90	Excellent	New Rural Cooperative Medical Insurance	Not applicable
370775101	370775	22.0386	165	120	Fair	New Rural Cooperative Medical Insurance	Primary school
370775102	370775	27.0062	180	175	Fair	New Rural Cooperative Medical Insurance	Junior high school
370775103	370775	24.6914	180	160	Good	New Rural Cooperative Medical Insurance	Junior high school
370776101	370776	28.7317	172	170	Excellent	New Rural Cooperative Medical Insurance	Not applicable
370776102	370776	23.8751	165	130	Very good	New Rural Cooperative Medical Insurance	Not applicable
370776103	192608	27.3797	172	162	Excellent	Supplementary medical insurance	3- year college
370776104	370776	24.4193	181	160	Excellent	Public medical insurance	Bachelor's degree
370778101	370778	21.6441	155	104	Fair	None of the above	Not applicable
370778102	370778	22.6252	174	137	Excellent	New Rural Cooperative Medical Insurance	Junior high school
370779101	370779	27.0416	172	160	Good	New Rural Cooperative Medical Insurance	Not applicable
370779102	370779	26.4822	162	139	Good	New Rural Cooperative Medical Insurance	Not applicable
370780101	370780	25.7117	165	140	Very good	New Rural Cooperative Medical Insurance	Not applicable
370780102	370780				Very good
370782101	370782				Poor
370782102	370782				Poor
370782431	370782	31.1419	170	180	Very good	New Rural Cooperative Medical Insurance	Not applicable
370783101	370783	23.8751	165	130	Good	Urban Employee Basic Medical Insurance	Not applicable
370783103	370783	23.1084	169	132	Good	New Rural Cooperative Medical Insurance	Not applicable
370783104	370783	24.1633	175	148	Very good	New Rural Cooperative Medical Insurance	3- year college
370783601	370783	20.4152	170	118	Very good	New Rural Cooperative Medical Insurance	Senior high school
370785103	244386	22.5914	187	158	Very good	Urban Employee Basic Medical Insurance	Bachelor's degree
370785204	244386				Good
370785501	244386	23.3844	168	132	Good	Urban Employee Basic Medical Insurance	3- year college
370786101	370786	27.3437	160	140	Poor	New Rural Cooperative Medical Insurance	Not applicable
370786102	370786	20.2812	172	120	Good	New Rural Cooperative Medical Insurance	Not applicable
370787101	370787				Excellent
370787431	370787	21.2585	168	120	Excellent	New Rural Cooperative Medical Insurance	Not applicable
370788101	370788	30.4832	162	160	Good	New Rural Cooperative Medical Insurance	Not applicable
370788102	370788	24.2424	165	132	Very good	New Rural Cooperative Medical Insurance	Bachelor's degree
370788103	370788	23.3067	167	130	Good	New Rural Cooperative Medical Insurance	Not applicable
370788551	370788	27.6817	170	160	Good	Urban Employee Basic Medical Insurance	Junior high school
370788581	370788	31.9922	163	170	Excellent	New Rural Cooperative Medical Insurance	Junior high school
370789101	370789	22.2222	150	100	Poor	New Rural Cooperative Medical Insurance	Not applicable
370789102	370789	25.7117	165	140	Poor	New Rural Cooperative Medical Insurance	Not applicable
370790101	370790	20.7612	170	120	Good	New Rural Cooperative Medical Insurance	Not applicable
370790102	370790	25.9516	170	150	Excellent	New Rural Cooperative Medical Insurance	Not applicable
370791101	370791	17.0656	155	82	Good	New Rural Cooperative Medical Insurance	Not applicable
370791102	370791	20.6434	174	125	Very good	New Rural Cooperative Medical Insurance	Not applicable
370793101	370793	23.4375	160	120	Excellent	New Rural Cooperative Medical Insurance	Not applicable
370793102	370793				Poor
370793103	370793	15.3333	150	69	Excellent	Not applicable	Illiterate/Semi-literate
370794101	370794	20.7612	170	120	Excellent	New Rural Cooperative Medical Insurance	Not applicable
370794102	370794	25.3906	160	130	Very good	New Rural Cooperative Medical Insurance	Not applicable
370794103	370794	20.7031	160	106	Fair	New Rural Cooperative Medical Insurance	Junior high school
370795101	370795	24.2123	176	150	Good	New Rural Cooperative Medical Insurance	Not applicable
370795102	370795	31.25	160	160	Good	New Rural Cooperative Medical Insurance	Not applicable
370795431	370795	23.1481	180	150	Good	Urban Employee Basic Medical Insurance	Junior high school
370796101	370796	19.5312	160	100	Good	New Rural Cooperative Medical Insurance	Not applicable
370796102	370796	24.8016	168	140	Good	New Rural Cooperative Medical Insurance	Not applicable
370796104	370796	21.9138	185	150	Excellent	Urban Employee Basic Medical Insurance	3- year college
370797101	370797	25.0593	173	150	Poor	New Rural Cooperative Medical Insurance	Not applicable
370797102	370797	20	150	90	Excellent	New Rural Cooperative Medical Insurance	Not applicable
370797103	370797	19.2277	158	96	Very good	Urban Employee Basic Medical Insurance	Bachelor's degree
370799101	370799	23.3887	173	140	Excellent	New Rural Cooperative Medical Insurance	Not applicable
370799102	370799	22.6811	166	125	Good	New Rural Cooperative Medical Insurance	Not applicable
370799103	719625	18.5547	160	95	Good	New Rural Cooperative Medical Insurance	Junior high school
394317431	394317	22.8571	175	140	Fair	New Rural Cooperative Medical Insurance	Not applicable
394317432	394317	22.3488	159	113	Fair	New Rural Cooperative Medical Insurance	Junior high school
394317434	394317	17.5383	168	99	Good	New Rural Cooperative Medical Insurance	Senior high school
410579103	193129	23.8754	170	138	Good	Urban Employee Basic Medical Insurance	3- year college
410919105	530526	19.1953	163	102	Very good	New Rural Cooperative Medical Insurance	Senior high school
411021105	160472	20.9024	183	140	Good	New Rural Cooperative Medical Insurance	Primary school
411306103	632898	25.9516	170	150	Good	New Rural Cooperative Medical Insurance	Primary school
411306105	632898	23.7118	163	126	Good	Urban Resident Basic Medical Insurance	Junior high school
430487103	190489	18.7755	175	115	Good	None of the above	Primary school
440441103	440441	22.0317	158	110	Good	Urban Resident Basic Medical Insurance	Senior high school
519657501	519657	23.1481	180	150	Very good	Urban Employee Basic Medical Insurance	Bachelor's degree
523690431	523690	27.2173	166	150	Excellent	New Rural Cooperative Medical Insurance	Junior high school
583529601	583529	28.2284	163	150	Very good	None of the above	Junior high school
583625601	583625	20.0617	180	130	Very good	None of the above	Bachelor's degree
620009103	620009	24.4898	175	150	Poor	New Rural Cooperative Medical Insurance	Senior high school
621390104	621390	19.5312	160	100	Good	Urban Resident Basic Medical Insurance	Bachelor's degree
621687101	629022	18.75	160	96	Good	Urban Employee Basic Medical Insurance	Not applicable
621687102	629022	22.0932	178	140	Good	Urban Employee Basic Medical Insurance	Not applicable
638883601	638883	21.7181	173	130	Good	New Rural Cooperative Medical Insurance	3- year college
657176601	657176	20.5191	171	120	Very good	None of the above	Bachelor's degree
670641601	670641	22.0386	165	120	Good	Urban Resident Basic Medical Insurance	Junior high school
687332431	687332	20.1995	178	128	Very good	Urban Resident Basic Medical Insurance	Senior high school
719625431	719625	23.3887	173	140	Excellent	Urban Employee Basic Medical Insurance	Senior high school
859349431	859349	23.2438	176	144	Very good	Urban Employee Basic Medical Insurance	Senior high school
923714501	923714	27.7344	160	142	Good	None of the above	Primary school
